# Supplementary material for: Interaction Between Liver Metabolism and Gut Short-Chain Fatty Acids via Liver–Gut Axis Affects Body Weight in Lambs
Source: Int J Mol Sci. 2024 Dec 13;25(24):13386. doi: 10.3390/ijms252413386 (PMC11676651; doi:10.3390/ijms252413386)
Supplement: Supplementary file 1 [file ijms-25-13386-s001.zip › Supplementary table 2 Microbial and metabolic module correlation.xlsx]

## Sheet: Sheet1
xName	yName	CC	CCP
Campylobacterota	MEbrown	0.550855	0.0270065
Dadabacteria	MEbrown	-0.938304	7.74315e-08
Dadabacteria	MEred	-0.87341	9.93192e-06
Verrucomicrobiota	MEred	0.508453	0.0443155
Cyanobacteria	MEblack	0.718857	0.00170184
Deinococcota	MEblack	0.951762	1.43389e-08
Cyanobacteria	MEturquoise	0.597358	0.0145474
Fibrobacterota	MEturquoise	0.543003	0.0297361
Bacteroidota	MEblue	-0.509696	0.0437126
Dadabacteria	MEblue	0.997264	0
Hydrogenedentes	MEyellow	-0.538139	0.0315293
Cyanobacteria	MEgreenyellow	-0.675179	0.00410563
Deinococcota	MEgreenyellow	-0.94124	5.54799e-08
Halanaerobiaeota	MEmagenta	0.556579	0.0251406
Hydrogenedentes	MEmagenta	0.745167	0.000924211
Nitrospirota	MEmagenta	0.500649	0.0482426
Proteobacteria	MEmagenta	0.52701	0.0359416
Fibrobacterota	MEpurple	0.611554	0.0118255
Cyanobacteria	MEgreen	-0.684593	0.0034376
Deinococcota	MEgreen	-0.683633	0.00350138
Bacteroidota	MEpink	0.527266	0.0358349
Dadabacteria	MEpink	-0.655491	0.00584016
Dependentiae	MEgrey	0.547126	0.0282779
Hydrogenedentes	MEgrey	0.539857	0.0308868
