# Supplementary material for: Interaction Between Liver Metabolism and Gut Short-Chain Fatty Acids via Liver–Gut Axis Affects Body Weight in Lambs
Source: Int J Mol Sci. 2024 Dec 13;25(24):13386. doi: 10.3390/ijms252413386 (PMC11676651; doi:10.3390/ijms252413386)
Supplement: Supplementary file 1 [file ijms-25-13386-s001.zip › Supplementary table1Metabolic module information.xlsx]

## Sheet: Sheet1
name	Module
Seryllysine	MEbrown
Sativic acid	MEturquoise
3,11,12-Trihydroxy-1(10)-spirovetiven-2-one	MEbrown
Piperdial	MEblue
Panaxynol	MEblue
Enalaprilat	MEblue
Prednisolone	MEblue
Deoxycytidine	MEturquoise
CAY10616	MEblue
7,4'-Dihydroxy-8-methylflavan	MEbrown
6-Hydroxypseudooxynicotine	MEblue
2'-METHOXYFORMONETIN	MEbrown
Holyrine A	MEblue
Lipid X	MEblue
(S)-3-Hydroxytetradecanoyl-CoA	MEblue
L-Histidinol	MEturquoise
trans-EKODE-(E)-Ib	MEturquoise
Carbamazepine-o-quinone	MEblue
Dulcoside A	MEblue
REBAUDIOSIDE C	MEblue
2-Undecyl-4(1H)-quinolinone N-oxide	MEturquoise
(卤)7-epi Jasmonic Acid	MEturquoise
Asparaginyl-Lysine	MEblue
Glutathionylspermine	MEred
S-2,5-Dimethyl-3-furanyl 3-methylbutanethioate	MEred
Validamine 7-phosphate	MEblue
28-Glucosyl-3b-hydroxy-12-oleanene-30-methoxy-28-oic acid 3-[arabinosyl-(1->3)-glucuronide]	MEblue
N-Methylmyosmine	MEblue
2-(5-Methyl-2-furanyl)-3-piperidinol	MEblue
Tridecanoic acid	MEturquoise
3-Hydroxy-2-methylpyridine-5-carboxylate	MEgreen
(-)-trans-Isomenth-5-en-2-ol	MEbrown
1,8-Menthadien-2-ol	MEturquoise
1,2-Cyclohexanediol, 1-methyl-4-(1-methylethenyl)-	MEblue
Irofulven	MEgreen
N6-Methyl-2'-deoxyadenosine	MEblue
Cppene	MEblue
Butyl (S)-3-hydroxybutyrate glucoside	MEblue
N-Desmethyltramadol	MEyellow
Prostaglandin F2alpha	MEturquoise
Mabioside A	MEbrown
DIHYDROFLAVOPEREIRINE	MEblue
Arginylglutamine	MEbrown
Guanosine	MEbrown
8-iso-PGA1	MEblue
Avenestergenin A2	MEblue
Avenacin B2	MEbrown
2-Hydroxyphenylacetic acid glucuronide	MEblue
(Z,Z)-3,6-Dodecadien-1-ol	MEbrown
Methyl dihydrojasmonate	MEblue
Bisphenol A	MEblue
Cyclocalopin F	MEblue
Bakkenolide C	MEturquoise
Salutaridine	MEblue
Naphthalene epoxide	MEblue
3-(2-Hydroxyphenyl)propionic acid	MEblue
3,5-Dihydroxy-4-isopropylstilbene	MEturquoise
Icilin	MEblue
2-O-alpha-D-Galactopyranosyl-1-deoxynojirimycin	MEblue
3-Hydroxy-4-hydroxymethyl-2-methylpyridine-5-carboxylate	MEblue
Mefloquine	MEblue
Austdiol	MEblack
2-Isopropyl-5-methylfuran	MEbrown
Zearalenone	MEblue
2-(5-Fluoropentyl)-2-methylmalonic acid	MEturquoise
Adrenorphin	MEblue
Dihydrodeoxy-8-epiaustdiol	MEblue
Traumatin	MEblue
Sebacil	MEred
2-[[10-(2-Hydroxyethoxy)anthracen-9-yl]methylamino]-2-methylpropane-1,3-diol	MEblue
(4-tert-Butyl-phenoxy)-acetic acid	MEturquoise
2-(3-Carboxy-3-(methylammonio)propyl)-L-histidine	MEblue
12-trans-Hydroxy juvenile hormone III	MEturquoise
6-Fluoromevalonate	MEblue
7-Acetamidonitrazepam	MEblue
5,10-Methenyltetrahydrofolate	MEblue
Sequiterpene Lactone 326	MEred
Linatine	MEturquoise
9-Hydroxy-12-oxo-10(E),15(Z)-octadecadienoic acid	MEturquoise
KOPARIN 2'-METHYL ETHER	MEblue
MINAPRINE	MEblue
Cibaric acid	MEblue
6,11-Dihydroxy-3-methyl-3-(4-methyl-3-pentenyl)-3H,7H-pyrano[2,3-c]xanthen-7-one	MEblue
Fluoxymesterone	MEblue
3-hydroxyundecanoic acid	MEbrown
螘-(gamma-Glutamyl)-lysine	MEbrown
14-Fluoro-6-thiaheptadecanoic acid	MEyellow
Steviobioside	MEblue
3-Hydroxy-3-phenylpentanamide	MEbrown
6'-Oxogentamicin X2	MEblue
7-Methoxy-2-methylisoflavone	MEblue
1-Acetyl-3,14,20-trihydroxywitha-5,24-dienolide 3-glucoside	MEred
Ectoine	MEturquoise
1,2-Dihydronaphthalene-1,2-diol	MEturquoise
(R)-(-)-Mellein	MEblue
Melibiitol	MEblue
D-Tagaturonate	MEbrown
Mexiletine	MEred
1-(2,3-Dihydro-5-ethyl-1H-pyrrolizin-7-yl)ethanone	MEbrown
5-Aminopentanoate	MEbrown
9(S)-HPOT	MEred
Glutathionylaminopropylcadaverine	MEblue
Sabinene hydrate	MEturquoise
Filipin II	MEred
2'-O-Methyluridine	MEbrown
Morusinol	MEblue
INDOPROFEN	MEblue
PG(i-12:0/i-16:0)	MEred
(2R,4S)-2-Aminoformyl-6-fluoro-spiro[chroman-4,4'-imidazolidine]-2',5'-dione	MEturquoise
9-Methylthiononanaldoxime	MEbrown
PG(PGE2/18:0)	MEturquoise
6-Hydroxypentadecanedioic acid	MEturquoise
3-Oxodecanoic acid	MEblue
8-Amino-7-oxononanoic acid	MEbrown
Triethylene glycol monohexyl ether	MEturquoise
Methyl 3-epi-4,5-didehydrojasmonate	MEblue
3-Methyl-1-(2-methylpropyl)-7H-purine-2,6-dione	MEyellow
12-Hydroxyhexadecanoic acid	MEturquoise
3-Methyl-5-propyl-2-furanundecanoic acid	MEbrown
5-Hydroxyectoine	MEblue
(1'S,5'S)-5'-Hydroxyaverantin	MEbrown
2-Undecenal	MEturquoise
4-Hexyl-2,5-dimethyloxazole	MEturquoise
7-Dodecenal	MEturquoise
Dodecanedioic acid	MEturquoise
Germacrenone	MEturquoise
Dezocine	MEblue
xi-7-Hydroxyhexadecanedioic acid	MEturquoise
(E)-10-Hydroxy-2-decene-4,6-diynoic acid	MEblue
10-Hydroxymelleolide	MEblue
9-Decenoic acid	MEbrown
CHRYSANTHELLIN A	MEbrown
Blighinone	MEblue
N-Feruloylaspartic acid	MEbrown
Furaltadone	MEturquoise
Nigericin	MEturquoise
N-Eicosapentaenoyl Histidine	MEturquoise
(卤)5-epi CP 55,940	MEgrey
N-Myristoyl Arginine	MEbrown
beta-Tocotrienol	MEblue
20,26-Dihydroxyecdysone	MEbrown
(3Z)-Phycoerythrobilin	MEbrown
PE(20:1(11Z)/LTE4)	MEturquoise
FLOPROPIONE	MEblue
19-Hydroxyprostaglandin E1	MEblue
4-Hydroxy-L-phenylglycine	MEred
Butanoyl (2S)-2-amino-5-(diaminomethylideneamino)pentanoate	MEblue
Dihydro-3-(2-octenyl)-2,5-furandione	MEturquoise
1-(2-Furanyl)-1-butanone	MEblue
Gibberellin A9	MEblue
N2-Succinyl-L-arginine	MEyellow
2,4-Bis(acetamido)-2,4,6-trideoxy-beta-L-altropyranose	MEblue
Tinctormine	MEblue
(9R,10S,12Z)-9,10-Dihydroxy-8-oxo-12-octadecenoic acid	MEturquoise
L-allo-Threonine	MEbrown
Prostaglandin lactone-diol	MEturquoise
1-Hydroxyacorenone	MEturquoise
PA(14:1(9Z)/20:4(6E,8Z,11Z,13E)-2OH(5S,15S))	MEblue
Lidocaine	MEblue
9-Hydroxy-7-megastigmen-3-one glucoside	MEturquoise
Norcholic acid	MEblue
Pozanicline	MEred
(4R,5S,7R,11R)-11,12-Dihydroxy-1(10)-spirovetiven-2-one	MEbrown
(9Z,11R,12S,13S,15Z)-12,13-Epoxy-11-hydroxy-9,15-octadecadienoic acid	MEturquoise
(14S)-14,15-Dihydroxy-8(17),13(16)-labdadien-19-oic acid	MEturquoise
(2S,4S)-4-Hydroxy-2,3,4,5-tetrahydrodipicolinate	MEbrown
PS(24:0/PGF2alpha)	MEbrown
PGP(a-25:0/20:3(5Z,8Z,11Z)-O(14R,15S))	MEbrown
D-Glucose	MEbrown
2-Amino-3-methoxy-benzoic acid	MEblue
Ritalinic acid	MEred
Fluoroprobe	MEturquoise
Neamine	MEblue
Hypotaurine	MEpink
Terpinenol	MEblue
Humulenol I	MEgrey
3-Hydroxy-2-octanone	MEturquoise
Cysteinyl-Histidine	MEbrown
5alpha-Tomatidan-3-one	MEturquoise
CDP-DG(18:2(9Z,11Z)/a-25:0)	MEbrown
(1R,16Z,24Z,29Z)-1,18-dihydroxy-12-[1-(4-hydroxy-3-methoxycyclohexyl)propan-2-yl]-19,31-dimethoxy-15,17,21,23,30,36-hexamethyl-11,27,37-trioxa-4-azatetracyclo[31.3.1.0鈦?鈦?0虏鈦?虏鈦竇heptatriaconta-16,24,29-triene-2,3,10,14,20-pentone	MEbrown
PS(22:5(4Z,7Z,10Z,13Z,16Z)/22:6(5Z,8E,10Z,13Z,15E,19Z)-2OH(7S, 17S))	MEbrown
Gelcohol	MEturquoise
13,14-dihydro-15-keto-tetranor PGF1尾	MEblue
2,2'-Azobis(4-methoxy-2,4-dimethylvaleronitrile)	MEblue
Ethyl 2-cyanoacrylate	MEblue
Hexaminolevulinate	MEbrown
Goldinodox	MEblue
Trihydroxystearic acid	MEturquoise
PA(17:0/20:4(5Z,8Z,11Z,14Z)-OH(20))	MEturquoise
4-Hydroxynonenal	MEturquoise
Valeroyl Salicylate	MEred
beta-L-Dioxolane-cytidine	MEbrown
Dodecadienoic acid	MEturquoise
(3xi,5Z)-1,5-Octadien-3-ol	MEturquoise
4alpha-carboxy-stigmasta-7,24(241)-dien-3beta-ol	MEbrown
Sterebin A	MEturquoise
Kanamycin C	MEbrown
5-Hexyltetrahydro-2-oxo-3-furancarboxylic acid	MEblue
Clarycet	MEbrown
Gamma glutamyl ornithine	MEbrown
Feruloylputrescine	MEbrown
Lysyllysine	MEturquoise
2-Hydroxydodecyl methacrylate	MEturquoise
Atipamezole	MEblue
Linalool oxide (trans-pyranoid)	MEblue
Dihydrodigitoxin	MEblue
Isoamyl 2-furonpropionate	MEturquoise
Vomifoliol	MEblue
Heptanoic acid	MEturquoise
(1S,2S,4R,8R)-p-Menthane-1,2,9-triol	MEturquoise
(Z)-3-Methyl-3-decen-1-ol	MEred
9-Oxononanoic acid	MEblue
Lubiprostone	MEbrown
伪-Phenylcyclohexylglycolic acid	MEturquoise
Hydroxypelenolide	MEgrey
2,3-Dinor-8-iso prostaglandin F1alpha	MEturquoise
MG(TXB2/0:0/0:0)	MEbrown
Carboxy-ethyl-hydroxychroman	MEblue
(Z)-5-[(2R,3S,4S)-4-Hydroxy-2-[(E)-3-hydroxyoct-1-enyl]oxan-3-yl]pent-3-enoic acid	MEred
8,9-DHET	MEturquoise
6-(Pyridin-3-YL)hexanoic acid	MEmagenta
TetraHCA	MEturquoise
DG(2:0/PGF1alpha/0:0)	MEbrown
PI(22:2(13Z,16Z)/PGF2alpha)	MEbrown
7-Aminomethyl-7-carbaguanine	MEbrown
Dodecanoic acid	MEturquoise
Acoric acid	MEturquoise
Pentalenolactone F	MEbrown
Retinyl beta-glucuronide	MEyellow
Colupdox a	MEred
3-Propylmalate	MEbrown
PS(22:5(4Z,7Z,10Z,13Z,16Z)/22:6(4Z,7Z,10Z,12E,16Z,19Z)-OH(14))	MEbrown
Prostaglandin I3	MEbrown
Zingerone	MEbrown
D-Octopine	MEbrown
Pisumic acid	MEblue
Laccaic acid D	MEblue
(S)-Isosclerone	MEturquoise
6alpha-Hydroxy-castasterone	MEbrown
TXB2-d4	MEturquoise
17-Aminogeldanamycin	MEbrown
L-(-)-3-Phenyllactic acid	MEred
Androstendione	MEblue
C20912	MEred
Pentadecanoic acid	MEturquoise
16,16-dimethyl-PGA1	MEblue
26-Glucosyl-1,3,11,22-tetrahydroxyergosta-5,24-dien-26-oate	MEblue
28-Glucosyloleanolic acid 3-[arabinosyl-(1->2)-6-methylglucuronide]	MEturquoise
L-Rhamnono-1,4-lactone	MEbrown
PS(22:5(7Z,10Z,13Z,16Z,19Z)/22:6(5Z,8E,10Z,13Z,15E,19Z)-2OH(7S, 17S))	MEturquoise
all-trans-Retinoyl-beta-glucuronide	MEbrown
Zearalanone	MEblue
Taurodeoxycholic acid	MEbrown
Notoginsenoside G	MEred
PGP(i-24:0/18:3(10,12,15)-OH(9))	MEred
Ethylene brassylate	MEbrown
5alpha-Androst-1-en-3-one	MEred
Asp Ser Glu Asp	MEblue
PI(6 keto-PGF1alpha/20:3(5Z,8Z,11Z))	MEred
Mabioside E	MEturquoise
12-Oxo-9(Z)-dodecenoic acid	MEblue
Calenduloside B	MEturquoise
Acetyljujuboside B	MEbrown
Hernandulcin	MEturquoise
(Z)-4-Dodecenal	MEbrown
Cathenamine	MEblue
Lauroyl-L-carnitine	MEblue
PC(PGE2/P-18:0)	MEbrown
4,5-Dihydrovomifoliol	MEbrown
1,11-Undecanedicarboxylic acid	MEred
Dihydroshikonofuran	MEblue
Phytolaccoside F	MEblue
alpha-Campholonic acid	MEblue
Traumatic acid	MEturquoise
3,4-Dimethyl-5-pentyl-2-furanpropanoic acid	MEturquoise
9,10-Epoxyoctadecenoic acid	MEturquoise
3-Geranylgeranylindole	MEblack
(8S,9S,10R,13R,14S,17R)-5,6-Dihydroperoxy-10,13-dimethyl-17-[(2R)-6-methylheptan-2-yl]-1,2,3,4,6,7,8,9,11,12,14,15,16,17-tetradecahydrocyclopenta[a]phenanthren-3-ol	MEred
(1alpha,4alpha,5beta,6alpha,11betaH)-1,4-Epoxy-5-hydroxy-10(14)-germacren-12,6-olide	MEyellow
Demethoxycurcumin	MEgrey
6-Methylthiopurine 5'-monophosphate ribonucleotide	MEbrown
Panaquinquecol 5	MEblue
Anisperimus	MEturquoise
3-[(1S,3R)-3-Ethylcyclopentyl]propanoic acid	MEgrey
3-Hydroxy-1,10-bisaboladien-9-one	MEturquoise
MG(13:0/0:0/0:0)	MEturquoise
Octahydro-2,5,5,8a-tetramethyl-7H-1-benzopyran-7-one	MEturquoise
C75	MEturquoise
9alpha-(3-Methylbutanoyloxy)-4S-hydroxy-10(14)-oplopen-3-one	MEturquoise
PI(TXB2/22:6(4Z,7Z,10Z,13Z,16Z,19Z))	MEblue
9,10,13-TriHOME	MEturquoise
Metildigoxin	MEblue
Spermine	MEturquoise
BRAZILEIN	MEyellow
alpha-Dimorphecolic acid	MEturquoise
Polyporenic acid C	MEblue
3-PRENYL-4-HYDROXYACETOPHENONE	MEbrown
8-Hydroxy-4(6)-lactarene-5,14-diol	MEturquoise
Ethyl 3-hydroxytridecanoate	MEturquoise
Feruloylagmatine	MEblue
12,13-DHOME	MEturquoise
Melleolide	MEblue
nortestosterone laurate	MEyellow
5(6)-Epoxy Prostaglandin E1	MEturquoise
5-Nonyltetrahydro-2-oxo-3-furancarboxylic acid	MEturquoise
Tetradecanoic acid	MEturquoise
20alpha-Hydroxy-4-pregnen-3-one	MEturquoise
Saponin D	MEturquoise
3-Methoxybenzenepropanoic acid	MEbrown
15,5-Farnesanolide	MEturquoise
9(S)-HOT	MEblue
Lepidiumterpenyl ester	MEred
Ala Val Lys Arg	MEbrown
Prolyl-Asparagine	MEturquoise
2,4-Diamino-6,7-dimethoxyquinazoline	MEbrown
10-hydroxy capric acid	MEred
Carotol	MEbrown
5-Pentyl-2-furanoctanoic acid	MEred
Avocadyne	MEturquoise
3-methoxy Prostaglandin F1伪	MEblue
27-Nor-5b-cholestane-3a,7a,12a,24,25-pentol	MEbrown
PIP(22:3(10Z,13Z,16Z)/18:1(12Z)-2OH(9,10))	MEpink
3''-Hydroxy-geranylhydroquinone	MEturquoise
11b,21-Dihydroxy-5b-pregnane-3,20-dione	MEturquoise
Bacteriopheophytin	MEbrown
2-Furoate	MEbrown
Glucuronolactone	MEbrown
Mutilin	MEbrown
PS(18:0/LTE4)	MEbrown
Norfuraneol	MEbrown
4-Deoxyerythronic acid	MEbrown
Leukotriene D4	MEbrown
Isoeruboside B	MEblue
MG(0:0/14:0/0:0)	MEturquoise
4-Oxo-L-proline	MEbrown
Isosakuranin	MEred
Flupentixol	MEturquoise
2-Hydroxyglutaric acid lactone	MEbrown
Pamicogrel	MEblue
PI(16:1(9Z)/PGJ2)	MEred
2-[[[4-(3-Benzylcyclobutyl)-1,3-thiazol-2-yl]diazenyl]methyl]phenol	MEturquoise
L-Glutamate	MEbrown
Tetradecanedioic acid	MEred
6beta-Hydroxy-17beta-estradiol	MEblue
3''-Oxoribostamycin	MEbrown
3-hydroxytridecanoic acid	MEturquoise
L-Monomenthyl glutarate	MEturquoise
Persenone B	MEred
1-Deoxy-11beta-hydroxypentalenate	MEturquoise
9-Pentadecenoic acid	MEturquoise
Glycodeoxycholic acid	MEbrown
Bilirubin glucuronide	MEbrown
PI(18:0/22:4(10Z,13Z,16Z,19Z))	MEbrown
Dihydropteroate	MEblue
4-Hydroxyretinoic acid	MEred
Cholesterol phosphate	MEbrown
Lariciresinol	MEblue
Cucurbitacin S	MEbrown
Ascorbate	MEbrown
14(15)-EpETE	MEbrown
9-F1-phytoprostane	MEblue
Palmitoylethanolamine	MEturquoise
Cucurbitacin I 2-glucoside	MEbrown
Tempo	MEred
Eremopetasidione	MEbrown
4-Hydroxydebrisoquine	MEbrown
N-Palmitoyl Cysteine	MEblue
2-trans,6-trans-Farnesal	MEturquoise
Tricyclohumuladiol	MEturquoise
L-Norvaline	MEbrown
Heptaethylene glycol	MEbrown
2,3-Dinor-TXB2	MEbrown
all-trans-Octaprenyl diphosphate	MEturquoise
Sedoheptulose	MEbrown
Carbazochrome	MEblue
1-Hydroxypropan-2-yl 2-isopropyl-5-methylcyclohexyl carbonate	MEturquoise
2-C-methyl-D-erythritol-4-phosphate	MEbrown
Ajmalicine	MEblue
D-Gluconic acid	MEbrown
Zerumbone oxide	MEblue
Sobrepin	MEblue
N-Eicosapentaenoyl Serine	MEblue
9-hydroxyoctadecanoic acid	MEbrown
PS(24:0/PGJ2)	MEbrown
Lubiminol	MEturquoise
Artonin U	MEred
Levofloxacin	MEblue
PG(i-24:0/20:3(5Z,8Z,11Z)-O(14R,15S))	MEbrown
(S)-10,16-Dihydroxyhexadecanoic acid	MEturquoise
Glycochenodeoxycholate	MEbrown
DG(20:0/20:3(6,8,11)-OH(5)/0:0)	MEyellow
(10S)-Juvenile hormone III acid diol	MEturquoise
Yayoisaponin C	MEturquoise
8-Acetoxy-4-acoren-3-one	MEturquoise
N-(p-Hydroxyphenethyl)actinidine	MEblue
9,10-DiHODE	MEred
Prostaglandin F1a	MEblue
hydroxynonenal	MEblue
LTB3	MEbrown
Octadeca-2,9-dienoic acid	MEturquoise
9,12,13-TriHOME	MEblue
Deoxynogalonate	MEblue
MG(0:0/i-12:0/0:0)	MEblue
PI(20:4(5Z,8Z,11Z,14Z)/PGD1)	MEblue
Fumagillol	MEturquoise
Calamendiol	MEturquoise
Phytosphingosine	MEturquoise
Primary fluorescent chlorophyll catabolite	MEyellow
9-Oxohexadecanoic acid	MEturquoise
11-Ketoetiocholanolone	MEblue
MG(0:0/15:0/0:0)	MEturquoise
2-hydroxyethinylestradiol	MEblue
Geranyl-hydroxybenzoate	MEblue
Prostaglandin D1 Alcohol	MEblue
LysoPA(O-18:0/0:0)	MEblue
(E)-1-[4-Hydroxy-3-(3-methyl-1,3-butadienyl)phenyl]-2-(3,5-dihydroxyphenyl)ethylene	MEblue
Dienogest	MEblue
28-Norcastasterone	MEblue
Glucose-6-glutamate	MEbrown
Aurachin A	MEbrown
1-(2-Furanyl)-1-octanone	MEblue
DG(8:0/PGE1/0:0)	MEred
Ethyl4-ethoxy-6-methylnicotinate	MEyellow
Tetrahydropteridine	MEblue
Lathosterol	MEbrown
N6-Methylagmatine	MEbrown
Hovenine A	MEblue
14-Deoxyandrographolide	MEturquoise
hydroxyoctadecadienoic acid	MEturquoise
9(S)-HPODE	MEblue
13,14-dihydro Prostaglandin F1伪	MEturquoise
Deoxycholic acid	MEbrown
Taurolithocholate sulfate	MEyellow
5-Oxoavermectin ''1b'' aglycone	MEblue
2-(4'-Methylthio)butylmalic acid	MEturquoise
10-Deoxymethynolide	MEturquoise
(5alpha,17beta)-17-Benzoyl-4-azaandrost-1-en-3-one	MEblue
Formebolone	MEturquoise
Oryzalide A	MEturquoise
Olodaterol	MEred
Dibenzo-P-dioxin	MEred
2'',6''-O-Diacetyloninin	MEbrown
2,3-Dihydro-5-(3-hydroxypropanoyl)-1H-pyrrolizine	MEbrown
2,3-Dihydroxy-p-cumate	MEbrown
Neobavaisoflavone	MEblue
Spergualin	MEblue
(17alpha,23S)-17,23-Epoxy-29-hydroxy-27-norlanosta-1,8-diene-3,15,24-trione	MEblue
N-methyl-4,6,7-trihydroxy-1,2,3,4-tetrahydroisoquinoline	MEbrown
2-Hexen-1-ol	MEturquoise
Cyclohexanecarboxylic acid	MEblue
Estriol	MEblue
6-Decenoic acid	MEturquoise
3-Pyridinemethanol, 6-amino-alpha-(((1-methyl-4-phenylbutyl)amino)methyl)-	MEbrown
Cepanone	MEbrown
MG(14:0/0:0/0:0)	MEturquoise
(+-)-Zoapatanol	MEred
Deoxyspergualin	MEblue
1,3-Octadiene	MEgrey
Annoglabasin A	MEblue
CDP-DG(i-22:0/PGF1alpha)	MEbrown
Auberganol	MEturquoise
6-[2,3-Dihydroxy-1-(hydroxymethyl)propyl]-1,2-dihydro-7-hydroxy-9-methoxy-cyclopenta[c][1]benzopyran-3,4-dione	MEbrown
Sar-Pro-Arg-pNA	MEyellow
(卤)12,13-DiHOME	MEred
2,3-Dinor-TXB1	MEturquoise
5-Hydroperoxyeicosatetraenoic acid	MEturquoise
Soyasaponin bg	MEblue
Glycycoumarin	MEbrown
microcystin RR	MEblue
2-Hydroxyphenylacetic acid	MEturquoise
hexadecanedioate	MEred
8,8-Diethoxy-2,6-dimethyl-2-octanol	MEred
Phorbol	MEblue
Glycyl-Arginine	MEbrown
Methyl palmoxirate	MEred
1-Myristoyl-sn-glycero-3-phosphocholine	MEgreen
1-Acetoxy-2-hydroxy-16-heptadecyn-4-one	MEturquoise
9-Hydroxynon-2-enal	MEturquoise
Leukotriene B4	MEturquoise
(S)-Nerolidol 3-O-[a-L-rhamnopyranosyl-(1->4)-a-L-rhamnopyranosyl-(1->6)-b-D-glucopyranoside]	MEpink
3-Benzyl-5-(6-carboxyhexyl)-1-(2-cyclohexyl-2-hydroxyethylamino)hydantoin	MEblue
(3beta,5alpha,9alpha,22E,24R)-5,9-Epidioxy-3-hydroxyergosta-7,22-dien-6-one	MEpink
OLEASIDE A	MEblue
Notoginsenoside T2	MEred
Trigofoenoside D	MEblue
(R)-Glabridin	MEblue
Palmitoyl Serinol	MEblue
16-(Acetyloxy)-3,14-dihydroxycard-20(22)-enolide	MEturquoise
Octadecatrienoic acid	MEpink
Cyclopamine	MEbrown
Myriocin	MEred
BQ 123	MEmagenta
15-Hexadecanolide	MEyellow
9,10-Epoxyoctadecanoic acid	MEturquoise
3-dehydrocholate	MEgreen
Taxine B	MEbrown
octadecenedioate	MEblue
Aurachin D	MEpink
2-Tert-Butyl-5-phenyl 4-[(4-piperidin-1-ylphenyl)amino]isothiazol-3(2H)-one 1,1-dioxide	MEgreen
(卤)8,9-DHET	MEred
(3b,4b,11b,14b)-11-Ethoxy-3,4-epoxy-14-hydroxy-12-cyathen-15-al 14-xyloside	MEbrown
6,8a-Seco-6,8a-deoxy-5-oxoavermectin ''1a'' aglycone	MEpink
Santene hydrate	MEturquoise
Asparagoside B	MEred
Piperitone	MEturquoise
L-Phenylalaninamide,L-prolyl-L-histidyl-L-prolyl-L-phenylalanyl-L-histidyl-(3S,4S)-4-amino-3-hydroxy-6-methylheptanoyl-L-isoleucyl-(9CI)	MEblue
PIP(20:0/PGE1)	MEpink
Prostaglandin A1 ethyl ester	MEblue
Arctiol	MEturquoise
Sar chelate	MEturquoise
13,14-dihydro Prostaglandin E1-d4	MEbrown
Misoprostol	MEblue
Cysteinylhydroxyproline	MEblue
Phospho-anandamide	MEbrown
N-Palmitoyl Isoleucine	MEblue
Undecylprodigiosin	MEblue
5-Dodecyldihydro-2(3H)-furanone	MEpink
Oleic acid	MEpink
Surfactin	MEpink
MG(15:0/0:0/0:0)	MEturquoise
LysoPE(P-16:0/0:0)	MEblue
Palmitoyl Ara-C	MEpink
2-Methoxy-3-phenylundec-2-enoic acid	MEturquoise
16-Hydroxy-10-oxohexadecanoic acid	MEturquoise
KIRENOL	MEturquoise
Dalargin	MEbrown
Jubanine C	MEpink
PA(8:0/LTE4)	MEbrown
Ganoderic acid H	MEyellow
Eicosanedioic acid	MEturquoise
Harderoporphyrin	MEblue
Carbamazepine	MEgrey
4,21-Dehydrogeissoschizine	MEbrown
11-Oxahexadecanolide	MEred
Octaethylene glycol	MEturquoise
gamma-Eudesmol rhamnoside	MEblue
LysoPE(15:0/0:0)	MEblue
LysoPE(18:2(9Z,12Z)/0:0)	MEpink
L-Aspartic Acid	MEbrown
Erythronic acid	MEred
(卤)9-HpODE	MEblue
Cardanolmonoene	MEturquoise
(16R,17R)-3-Cyclopentyloxy-17-ethynyl-13-methyl-7,8,9,11,12,14,15,16-octahydro-6H-cyclopenta[a]phenanthrene-16,17-diol	MEblue
Hispanolone	MEblue
5-Oxoavermectin ''1a'' aglycone	MEbrown
4-Hydroxy-3-(16-methylheptadecyl)-2H-pyran-2-one	MEturquoise
LysoPC(15:0/0:0)	MEpink
LysoPC(18:2(9Z,12Z)/0:0)	MEpink
5-O-beta-D-Mycaminosyltylonolide	MEpink
4-Acetyl-1-methylcyclohexene	MEturquoise
3-(5,6,6-Trimethylbicyclo[2.2.1]hept-1-yl)cyclohexanol	MEturquoise
1-(2-(1-Adamantyl)ethyl)-1-pentyl-3-(3-(4-pyridyl)propyl)urea	MEbrown
Vinblastine	MEred
Corchorusoside E	MEblue
cis-15-Octadecenoic acid	MEpink
(9S,10S)-9,10-dihydroxyoctadecanoate	MEturquoise
Glucal	MEbrown
Leukotriene F4	MEblue
13S-HpOTrE(gamma)	MEturquoise
Gluconic acid	MEbrown
Gingerglycolipid B	MEbrown
N-[2-(3,4-Dihydroxyphenyl)ethyl]icosa-5,8,11,14-tetraenamide	MEturquoise
1,1,1,2-Tetrafluoroethane	MEgrey
9(S)-HOTrE	MEturquoise
2-(Acetylamino)-2-deoxy-alpha-D-mannopyranose	MEbrown
Arasc	MEbrown
2-Nonenal	MEpink
Cytochalasin Ppho	MEblue
1-Octadecanoyl-2-(5Z,8Z,11Z,14Z-eicosatetraenoyl)-sn-glycero-3-phosphoethanolamine	MEred
(E)-3,7-Dimethyl-1,5,7-octatrien-3-ol	MEpink
Pregnanediol	MEblue
Methyl-[12]-gingerdiol	MEred
Norbutorphanol	MEblue
Leukotriene C4	MEblue
Glycerol 1-myristate	MEturquoise
(+)-15,16-Dihydroxyoctadecanoic acid	MEred
(Z)-6-Octadecenoic acid	MEmagenta
Tetroxoprim	MEbrown
Fungichromin	MEgreen
Austalide D	MEblue
PGP(i-24:0/18:1(12Z)-2OH(9,10))	MEmagenta
Ricinoleic acid	MEblue
Glycocholate	MEblue
DG(2:0/18:2(10E,12Z)+=O(9)/0:0)	MEblue
PG(i-24:0/20:5(5Z,8Z,11Z,14Z,16E)-OH(18R))	MEblue
13(S)-HpODE	MEturquoise
12(S)-HETE	MEblue
18-Hydroxycorticosterone	MEblue
6'''-Deamino-6'''-oxoneomycin C	MEpink
DG(13:0/PGF1alpha/0:0)	MEturquoise
milbemycin alpha9	MEbrown
Oleandomycin	MEblue
beta-D-Galactopyranosyl-(1->3)-beta-D-galactopyranosyl-(1->6)-D-galactose	MEbrown
PC(20:3(8Z,11Z,14Z)/15:0)	MEpink
(9Z)-Hexadecenoic acid	MEred
12,13-Epoxy-9-hydroxy-10-octadecenoate	MEblue
Linoleoyl ethanolamide	MEblue
Coenzyme F420-1	MEbrown
11-deoxy-16,16-dimethyl-PGE2	MEturquoise
N-Arachidonyl dopamine	MEblue
Gentamicin C1a	MEblue
11-Oxohexadecanoic acid	MEturquoise
5beta-Cholestane-3alpha,7alpha,24,26-tetrol	MEbrown
Hydroxybuprenorphine	MEbrown
Avenestergenin A1	MEblue
Avocadene	MEturquoise
5-Octadecynoic acid	MEblue
CP 47,497-C8-homolog C-8-hydroxy metabolite	MEturquoise
10,20-Dihydroxyeicosanoic acid	MEturquoise
2-Hexyldecanoic acid	MEpink
LysoPE(16:0/0:0)	MEblue
Malformin	MEblue
Actodigin	MEblue
CDP-2,3-bis-O-(geranylgeranyl)-sn-glycerol	MEblue
Androstan-3alpha,17beta-diol	MEblue
Glyceric acid	MEbrown
PC(2:0/20:3(8Z,11Z,14Z)-2OH(5,6))	MEgreen
Lucidenolactone	MEblue
DG(8:0/15:0/0:0)	MEyellow
2-Deoxyecdysone	MEblue
simvastatin hydroxy acid	MEblue
Leustroducsin B	MEyellow
PG(a-25:0/20:3(5Z,11Z,14Z)-O(8,9))	MEblue
1-Nonadecanoyl-glycero-3-phosphoethanolamine	MEpink
ISOXAZOLE	MEred
D-Lysopine	MEblue
PE(20:3(6,8,11)-OH(5)/P-18:0)	MEbrown
20-Hydroxyecdysone	MEbrown
L-Oleandrosyl-oleandolide	MEgreen
9(S)-HODE	MEturquoise
PE-NMe2(16:0/18:1(9Z))	MEred
1-Octadecanoyl-2-(15S-hydroperoxy-5Z,8Z,11Z,13E-eicosatetraenoyl)-sn-glycero-3-phosphoethanolamine	MEbrown
Ganglioside GA2 (d18:1/16:0)	MEpink
Palmitic acid	MEturquoise
Stearic acid	MEpink
Abietinol	MEblue
Cholylhistidine	MEpink
Ecdysone	MEblue
Isopropyl nonanoate	MEbrown
4-Hydroxy-2-oxoglutarate	MEturquoise
PE(18:0/18:3(10,12,15)-OH(9))	MEpink
Sapacitabine	MEblue
PE(20:0/18:1(11Z))	MEred
octanoate	MEblue
2,22-Dideoxy-3-dehydroecdysone	MEturquoise
2-Deoxycastasterone	MEblack
Pyrophosphate	MEbrown
4-Pentenyl acetate	MEblue
13-hydroxyoctadecanoic acid	MEturquoise
2,6-Dimethyl-7-octene-2,6-diol	MEred
DG(10:0/20:3(8Z,11Z,14Z)-2OH(5,6)/0:0)	MEblue
Phytocassane C	MEred
Piperochromenoic acid	MEturquoise
Pradofloxacin	MEturquoise
Sanchinoside B1	MEpink
PE(22:4(7Z,10Z,13Z,16Z)/P-18:1(11Z))	MEpink
Epoxysiderol	MEred
Gentamicin C2	MEyellow
N-(1-Deoxy-1-fructosyl)glycine	MEbrown
Hexadecatrienoic acid	MEblue
5alpha-Pregnan-20alpha-ol-3-one	MEblue
UDP-3-O-(3-hydroxytetradecanoyl)-N-acetylglucosamine	MEbrown
(9Z)-Octadecenoic acid	MEpink
Cholic acid	MEred
LysoPE(0:0/18:1(11Z))	MEblue
(S)-8-Oxocitronellyl enol	MEturquoise
4-Formylaminoantipyrine	MEbrown
Octadecanoic acid	MEpink
N-Eicosapentaenoyl Isoleucine	MEblue
PC(2:0/PGF1alpha)	MEgreen
Akebia saponin D	MEblue
Permetin A	MEpink
1-Oleoyl-sn-glycero-3-phosphocholine	MEgreen
14-methyl palmitic acid	MEgreen
Emindole SB	MEturquoise
N-Linoleoyl Phenylalanine	MEblue
1-Heptadecanoylglycerophosphoethanolamine	MEbrown
Cholylcitrulline	MEbrown
Volicitin	MEbrown
MG(a-17:0/0:0/0:0)[rac]	MEblue
Isolinderanolide	MEturquoise
Cholic acid glucuronide	MEblue
2,3-Secoporrigenin	MEturquoise
(R)-2-Hydroxysterculic acid	MEturquoise
8-[(1R,2R)-3-Oxo-2-{(Z)-pent-2-enyl}cyclopentyl]octanoate	MEred
Veratramine	MEturquoise
LysoPA(16:0/0:0)	MEblue
Gabexate	MEpurple
Margaroylglycine	MEred
Descladinose roxithromycin	MEturquoise
N-Acetyl-D-lactosamine	MEbrown
Tropine	MEblue
PE(18_1(9Z)_0_0)	MEblue
LysoPE(0:0/20:0)	MEpink
Retaspimycin	MEblue
KOdiA-PC	MEbrown
Cimicifugoside	MEblue
PE(22:2(13Z,16Z)/P-18:0)	MEred
Glucoiberverin	MEbrown
CDP-DG(20:3(6,8,11)-OH(5)/a-25:0)	MEpink
Cytidine 5'-{[hydroxy(2-hydroxyethyl)phosphonoyl]phosphate}	MEbrown
O-(17-Carboxyheptadecanoyl)carnitine	MEgreen
Diamsar chelate	MEred
Allolithocholic acid	MEblue
(3b,16b,20R)-Pregn-5-ene-3,16,20-triol 3-glucoside	MEblue
di-trans,poly-cis-Undecaprenyl diphosphate	MEmagenta
6-(2-Prop-2-ynoxyphenyl)hexanoic acid	MEbrown
1-O-Octadecyl-sn-glyceryl-3-phosphorylcholine	MEblue
3,8-Divinyl-2,7,12,18-tetramethyl-21H,22H,23H,24H-porphyrin-13,17-dipropanoic acid	MEblue
Tamibarotene	MEblue
5(S)-HpETE	MEturquoise
N-Acetyl-D-glucosamine 6-phosphate	MEbrown
(13R,14R)-7-Labdene-13,14,15-triol	MEturquoise
Neohesperidin	MEbrown
Annuolide C	MEblue
DG(21:0/PGE2/0:0)	MEyellow
12-Methyltridecanal	MEblue
3,4-Dimethyl-5-propyl-2-furanundecanoic acid	MEturquoise
LysoPA(P-16:0/0:0)	MEred
Chlorin E6	MEblue
Spiramycin 1	MEbrown
(+/-)-1-Hepten-3-ol	MEmagenta
(Z)-7-Hexadecen-1,16-olide	MEblue
7,8-Dehydro-3,4-dihydro-beta-ionol	MEbrown
(3beta,17alpha,23S)-17,23-Epoxy-3,29-dihydroxy-27-norlanost-8-en-24-one	MEred
L-Olivosyl-oleandolide	MEblue
N-Arachidonoyl Phenylalanine	MEblue
3-hydroxypentadecanoic acid	MEturquoise
Withanolide A	MEblue
Septacidin	MEred
2-Hydroxyethylphosphonate	MEred
Phorbol 12,13-dibutanoate	MEblue
Biliverdin-IX-delta	MEblue
Trypanothione disulfide	MEturquoise
Flibanserin	MEred
Teasterone	MEpink
Cinnamoside	MEturquoise
Adrenic acid	MEturquoise
Cohibin C	MEturquoise
Angiotensin IV	MEblue
10-Oxo-11-octadecen-13-olide	MEblue
(E)-3-decen-1-ol	MEblue
3-Amino-5-mercapto-1,2,4-triazole	MEblack
(6E)-8-Oxogeranial	MEturquoise
Diethylpropion	MEbrown
17alpha-Hydroxyprogesterone	MEturquoise
Lithocholic acid	MEred
Oleoyl glycine	MEturquoise
20-Oxo-5-O-beta-mycaminosyltylactone	MEgreen
delta-Decalactone	MEblue
Castasterone	MEblue
2-Amino-5-formylamino-6-(5-phospho-D-ribosylamino)pyrimidin-4(3H)-one	MEturquoise
PC(2:0/18:1(12Z)-2OH(9,10))	MEblue
7,8-Didemethyl-8-hydroxy-5-deazariboflavin	MEred
1-Nitro-7-hydroxy-8-glutathionyl-7,8-dihydronaphthalene	MEbrown
Oleyl alcohol	MEgreenyellow
Streptomycin	MEblue
Paromomycin	MEblue
Brevianamide F	MEred
N-Linoleoyl Tyrosine	MEbrown
Calcitetrol	MEbrown
Gymnodimine	MEblue
Imidazolepropionic acid	MEgrey
Solutol HS 15	MEblue
LysoPE(18:0/0:0)	MEblue
1,2,4-Nonadecanetriol	MEred
(9R,10S)-dihydroxystearate	MEbrown
N-(1,3-Dihydroxyoctadec-4-en-2-yl)acetamide	MEred
Romergoline	MEbrown
24-Ethylidenelophenol	MEbrown
7alpha-Hydroxy-3-oxo-4-cholestenoate	MEpink
4-(4-Deoxy-alpha-D-gluc-4-enuronosyl)-D-galacturonate	MEbrown
Ginkgolic Acid	MEbrown
LysoPC(17:0/0:0)	MEpink
1-Stearoyl-sn-glycerol 3-phosphocholine	MEgreen
5-O-beta-D-Mycaminosyltylactone	MEblue
Trehalose-6,6'-dibehenate	MEpink
N1-(2-Methoxy-4-methylbenzyl)-n2-(2-(pyridin-2-yl) ethyl)oxalamide	MEturquoise
(3alpha,5alpha,22R,23R)-Cholestane-3,22,23-triol	MEblue
1-heptadecanoyl-glycero-3-phosphate	MEgreen
3b-Hydroxy-5-cholenoic acid	MEblue
15-Hexadecenoic acid	MEred
Emulphor	MEblack
Cortivazol	MEblue
3-Oxotetradecanoic acid	MEbrown
Meldonium	MEbrown
2-DECENOL	MEturquoise
1-pentadecanoyl-glycero-3-phosphate	MEpink
1-(3-Methylphenyl)-3-[(3R)-1-[2-(2-methylphenyl)-2-oxoethyl]-2-oxo-5-phenyl-3H-1,4-benzodiazepin-3-yl]urea	MEturquoise
3-Pyrrolidinecarboxylic acid, 4-(1,3-benzodioxol-5-yl)-1-(2-((2,6-diethylphenyl)amino)-2-oxoethyl)-2-(4-propoxyphenyl)-, (2R,3R,4S)-	MEbrown
Sterculic acid	MEblue
CP47497 C7-Hydroxy metabolite	MEblue
18伪-GLYCYRRHETINIC ACID	MEbrown
LysoPC(20:0/0:0)	MEgreen
22(R)-Hydroxycholesterol	MEblue
7-Hydroxyhexadecanoic acid	MEturquoise
Tobramycin	MEblue
13(S)-HODE	MEblue
(卤)5-HETrE	MEblue
MEDICA 16	MEpink
cis-2,3-Dihydroxy-2,3-dihydro-p-cumate	MEred
15-Deoxy-Delta12,14-PGJ2	MEblue
5-Hexyltetrahydro-2-furanoctanoic acid	MEblue
20-COOH-Leukotriene B4	MEbrown
7,8-diaminopelargonate	MEpink
docosanedioate	MEblue
3,4-Dehydrorhodopin	MEblue
LysoPI(18:1(9Z)/0:0)	MEgreen
Dihydroceramide	MEred
Menthol	MEmagenta
Psychosine	MEblue
Neomycin B	MEblue
Tetrahydrocortisone	MEblue
Methyl 11,17,21-trihydroxy-3,20-dioxopregna-1,4-diene-16-carboxylate	MEbrown
Cyclooctat-9-en-7-ol	MEmagenta
Bursehernin	MEbrown
(3beta,5alpha,6beta,24R)-Stigmastane-3,5,6-triol	MEbrown
Hexadecanedioic acid	MEbrown
2-Aminomuconate semialdehyde	MEturquoise
21-Hydroxyisoglabrolide	MEbrown
dl-alpha-Tocopherol nicotinate	MEgrey
11-Hydroxyandrosterone	MEbrown
Etonogestrel	MEbrown
Polypodine B	MEblue
(6Z,9Z,12Z)-Octadecatrienoic acid	MEturquoise
5-Fluorocyclohexadiene-cis,cis-1,2-diol-1-carboxylate	MEyellow
3,4-Dihydroxy-2-hydroxymethyl-1-pyrrolidinepropanamide	MEred
6',7'-Dihydroxybergamottin	MEpink
Vatinoxan	MEturquoise
3-alpha(S)-Strictosidine	MEmagenta
DG(18:4(6Z,9Z,12Z,15Z)/14:0/0:0)	MEblue
1,2-Didecanoyl-sn-glycerol	MEred
Polystyrene sulfonate	MEbrown
6-pentadecyl Salicylic Acid	MEgreen
Polypropylene	MEpink
12-hydroxyheptadecanoic acid	MEmagenta
Ribostamycin	MEblue
18-hydroxyoleate	MEgrey
11,12-DHET	MEbrown
Linoleamide	MEblue
Robustocin	MEblue
Vitamin D2	MEgreen
(1R,2S,3S,4R)-p-Menthane-2,3-diol	MEblue
Uridine 2',3'-cyclic phosphate	MEbrown
Muricatacin	MEmagenta
Icosenoic acid	MEpink
N-Palmitoyl Glutamic acid	MEpink
1-Keto-24-methylcalcifediol	MEgreen
FAHFA(16:0/13-O-16:0)	MEmagenta
Artemoin D	MEmagenta
DG(10:0/6 keto-PGF1alpha/0:0)	MEgreen
PE(20:0/18:1(12Z)-2OH(9,10))	MEyellow
Fesoterodine	MEpink
Palmitoyl glucuronide	MEgreen
7,9-Octacosanedione	MEpink
2(R)-HOT	MEgreen
Milbemycin beta2	MEpink
PE(14:0/18:0)	MEblue
PE(22:2(13Z,16Z)/P-18:1(11Z))	MEyellow
PE(20:1(11Z)/16:1(9Z))	MEyellow
NPC	MEpurple
D-Fructose 1,6-bisphosphate	MEturquoise
beta-D-Gentiobiosyl crocetin	MEblue
Amcinonide	MEpink
DG(10:0/22:6(4Z,7Z,10Z,13E,15E,19Z)-OH(17)/0:0)	MEblue
(1R,6R)-6-Hydroxy-2-succinylcyclohexa-2,4-diene-1-carboxylate	MEbrown
xi-10-Hydroxyoctadecanoic acid	MEturquoise
Uvaol	MEpink
PC(P-18:0/18:3(10,12,15)-OH(9))	MEyellow
PE(22:1(13Z)/18:1(12Z)-2OH(9,10))	MEyellow
DG(22:0/LTE4/0:0)	MEyellow
25-Hydroxy-6,19-dihydro-6,19-ethanovitamin D3	MEred
4alpha-Methyl-5alpha-ergosta-8,14,24(28)-trien-3beta-ol	MEyellow
Chenodeoxycholylaspartic acid	MEpink
Sagittariol	MEpink
Erythromycin D	MEbrown
Fumarate	MEbrown
1,2-Ethanediol monoricinoleate	MEblue
2-Cyclooctyl-2-hydroxyethylamine	MEpink
(-)-Carvomenthone	MEgrey
PA(16:0/18:1(12Z)-2OH(9,10))	MEpink
Octanal	MEpink
9-Oxooctadecanoic acid	MEblue
3-Hydroxyhexadecanoylcarnitine	MEpink
PA(20:3(5Z,8Z,11Z)-O(14R,15S)/2:0)	MEpink
5-L-Glutamyl-taurine	MEbrown
Arachidonic acid	MEpink
Pregnanetriolone	MEbrown
6-Hydroxy-8-pentacosanone	MEbrown
L-Lysopine	MEbrown
Guanidylic acid (guanosine monophosphate)	MEbrown
Pregnanolone	MEmagenta
N-Oleoyl dopamine	MEpink
Antibiotic JI-20A	MEbrown
Retinyl palmitate	MEmagenta
Guanosine monophosphate	MEred
Palmitaldehyde	MEmagenta
Palmitic Acid ethyl ester	MEblue
2'-Deamino-2'-hydroxyneamine	MEred
6'''-Deamino-6'''-hydroxyparomomycin II	MEblue
Narbomycin	MEpink
Erythromycin C	MEturquoise
Peimisine	MEpink
UDP-2-acetamido-2,6-dideoxy-beta-L-talose	MEbrown
Arg Tyr Asn Glu	MEred
PA(2:0/6 keto-PGF1alpha)	MEblue
Rhodovibrin	MEblue
C20915	MEblue
Docosanedioic acid	MEpink
4-Piperidinol, 1-(3-phenothiazin-10-ylpropyl)-	MEgreen
PI(20:1(11Z)/18:1(12Z)-O(9S,10R))	MEpink
13,14-Dihydro PGF-1a	MEblue
Red chlorophyll catabolite	MEbrown
PI(20:4(5Z,8Z,11Z,14Z)/20:3(8Z,11Z,14Z)-2OH(5,6))	MEpink
3-Eicosyne	MEgreen
Torulene	MEblue
Sclareol	MEpink
Propylene glycol stearate	MEblue
Nervonic acid	MEpink
Hexacosanal	MEpink
4'-Apo-beta,psi-caroten-4'-al	MEpink
tritriacontanoic acid	MEyellow
FAHFA(18:0/5-O-16:0)	MEpink
DG(15:0/0:0/20:1n9)	MEmagenta
Cer(d20:1/6 keto-PGF1alpha)	MEyellow
1-Hydroxy-2,2,5,5-tetramethylpyrrolidine-3-carboxamide	MEbrown
DG(11M5/9D3/0:0)	MEyellow
2-Octaprenyl-3-methyl-5-hydroxy-6-methoxy-1,4-benzoquinone	MEyellow
Ibrexafungerp	MEpink
Isopropyl tetradecanoate	MEpink
N-Undecylbenzenesulfonic acid	MEbrown
17-Octadecynoic acid	MEpink
7-Dehydrodesmosterol	MEblue
Narbonolide	MEgreen
S-Petasin	MEbrown
Epristeride	MEpink
8-Hydroxy-6-tricosanone	MEblue
4alpha-Methylzymosterol	MEgrey
2-Methyl-2-(4,8,12-trimethyltridecyl)-3,4,4a,5,6,7,8,8a-octahydrochromen-6-ol	MEpink
Kamolonol	MEbrown
3alpha,7alpha,12alpha-Trihydroxy-5beta-cholestanoate	MEpink
all-trans-zeta-Carotene	MEgreen
3,4-Dihydro-7-methoxy-2-methylene-3-oxo-2H-1,4-benzoxazine-5-carbonyl-CoA	MEbrown
L-Proline	MEbrown
SERATRODAST	MEturquoise
MG(18_2(9Z,12Z)_0_0_0_0)[rac]	MEpink
Neurosporaxanthin	MEpink
PIP(20:0/20:3(6,8,11)-OH(5))	MEturquoise
Lovastatin acid	MEpink
Acetyl-DL-Valine	MEbrown
Protoporphyrin IX	MEbrown
2,5-Diamino-4,5-diketopyrimidine	MEturquoise
PC(DiMe(13,5)/PGJ2)	MEblue
3alpha-Hydroxy-3,5-dihydromonacolin L acid	MEbrown
MG(P-18:0/0:0/0:0)	MEgreen
Rostafuroxin	MEmagenta
3-Oxohexadecanoic acid	MEgreen
Uric acid	MEbrown
Dehydroepiandrosterone sulfate	MEbrown
N-Hexanoylsphingosine	MEgreen
Enterolactone	MEgrey
(7Z,10Z,13Z,16Z,19Z)-Docosapentaenoic acid	MEpink
Phenylmethylglycidic ester	MEbrown
Zeaxanthin	MEblue
11-Deoxycortisol-3-carboxymethyloxime	MEbrown
Cathasterone	MEpink
6,10,14-Trimethyl-2-methylenepentadecanal	MEpink
Oleanilide	MEpink
MG(18:1(12Z)-2OH(9,10)/0:0/0:0)	MEpink
PA(8:0/16:0)	MEblue
3-hydroxypristanic acid	MEblue
3-(2-Phenylethenyl)hepta-2,4,6-trienenitrile	MEpink
Betamethasone 17 Valerate	MEgreen
7,8-Dihydrovomifoliol 9-[apiosyl-(1->6)-glucoside]	MEblue
Piriprost	MEblue
Pelubiprofen	MEblue
Isomorellic acid	MEblue
Cilengitide	MEblue
Brassicasterol	MEblue
Brassinolide	MEblue
Phytol	MEblue
DL-2-hydroxy stearic acid	MEmagenta
(7S,8S)-DiHODE	MEblue
1alpha-Hydroxycorticosterone	MEblue
Manzamine A	MEblue
Citreoviridin A	MEblue
Cyclooctat-9-ene-5,7-diol	MEpink
n-arachidonylethanolamine	MEblue
Methyl 16-hydroxyhexadecanoate	MEpink
12alpha,13alpha-Dihydroxyfumitremorgin C	MEbrown
Gibberellin A12	MEgrey
2(R)-hydroxydocosanoic acid	MEmagenta
MG(a-21:0/0:0/0:0)[rac]	MEblue
Cycloeucalenone	MEblue
Cholesterol sulfate	MEblue
3-Dehydroecdysone	MEblue
3,4-Dihydroanhydrorhodovibrin	MEblue
TG(14:0/16:1(9Z)/18:3(9Z,12Z,15Z))	MEblue
L-Arabinono-1,4-lactone	MEpink
Leukotriene A4	MEpink
3beta,5beta-Ketodiol	MEblue
4alpha-Carboxy-stigmasta-7,24(24(1))-dien-3beta-ol	MEblue
DG(8:0/0:0/17:0)	MEblue
N-Stearoyl Arginine	MEblue
Arbekacin	MEblue
Cycloheptyl	MEblue
Pyrazine diazohydroxide	MEbrown
Uridine monophosphate (UMP)	MEbrown
CDP-glycerol	MEbrown
Sinapoyl-CoA	MEbrown
4-Hydroxy-L-threonine	MEbrown
5-(3-Aminopropylphosphanyloxy)-2-(hydroxymethyl)pyran-4-one	MEbrown
3,5-Dinitrobenzoic acid	MEbrown
cAMP	MEbrown
dGDP	MEturquoise
1H-Pyrrole-2,5-diol	MEred
Salicin	MEbrown
Isoleucylhydroxyproline	MEbrown
L-Citrulline	MEbrown
Daucic acid	MEbrown
Bis(3',5')-cyclic diguanylic acid	MEbrown
Lysylhydroxyproline	MEbrown
Glutamate carbon	MEbrown
Molybdopterin precursor Z	MEbrown
Guanosine diphosphate	MEred
(卤)-2-Propylthiazolidine	MEbrown
3-Mercaptolactate	MEturquoise
Pyridine N-oxide glucuronide	MEpink
3-Hydroxy-5,9,17-trioxo-4,5:9,10-disecoandrosta-1(10),2-dien-4-oate	MEbrown
Gibberellin A20	MEbrown
Corchoionol C 9-glucoside	MEbrown
MALONONITRILE	MEgrey
2-Picolinic acid	MEbrown
Adenine	MEbrown
6-Acetyl-2,3-dihydro-2-(hydroxymethyl)-4(1H)-pyridinone	MEbrown
7,8-Dihydro-2'-deoxyguanosine	MEbrown
(S)-5-Amino-3-oxohexanoate	MEbrown
N-(1-Deoxy-b-D-fructopyranosyl) (R)C(S)S-alliin	MEbrown
alpha-Hydroxy-N-desmethyltamoxifen	MEbrown
2-Hydroxy-1,4-benzoquinone	MEturquoise
Flumioxazin	MEbrown
Linustatin	MEturquoise
4-Hydroxycitrulline	MEbrown
Tetraphyllin B	MEbrown
Diadenosine diphosphate	MEturquoise
Arbutin 6-phosphate	MEturquoise
3alpha,11beta,21-Trihydroxy-20-oxo-5beta-pregnan-18-al	MEbrown
Propylene carbonate	MEbrown
2-Hydroxybutyric acid	MEbrown
Mesaconate	MEbrown
Clavaminic acid	MEbrown
Proclavaminic acid	MEred
3-Methylthiopropyl-desulfoglucosinolate	MEbrown
Dihyroxy-1H-indole glucuronide I	MEbrown
7,8-Dimethoxy-1-(4-nitrophenyl)-3,5-dihydro-2,3-benzodiazepin-4-one	MEbrown
3-(5-(4-(1H-Imidazol-1-yl)phenyl)-1-(4-carbamoyl-2-methylphenyl)-1H-pyrrol-2-yl)propanoic acid	MEbrown
Aldotetraouronic acid	MEbrown
Bacteriochlorophyllide a	MEbrown
2-(S-Glutathionyl)acetyl glutathione	MEbrown
Dexamethasone acetate	MEbrown
2-Hydroxyparaconate	MEred
3D-3,5/4-Trihydroxycyclohexane-1,2-dione	MEbrown
N-Isopropylammelide	MEbrown
(3R)-3,4-Dihydroxy-3-(hydroxymethyl)butanenitrile 4-glucoside	MEbrown
Cannabidiolic acid	MEbrown
Amygdalin	MEbrown
N-Acetyl-N6,N6,O-tridemethylpuromycin-5'-phosphate	MEbrown
Naringin	MEbrown
dTDP-3-acetamido-3,6-dideoxy-alpha-D-galactopyranose	MEbrown
8-Demethyl-8-alpha-L-rhamnosyltetracenomycin C	MEbrown
Dihydro-O-methylsterigmatocystin	MEbrown
2-Aminophenol	MEpink
CDP-DG(22:6(4Z,7Z,10Z,13Z,16Z,19Z)/PGF1alpha)	MEbrown
Topaquinone	MEyellow
Pantothenol	MEbrown
N2-Citryl-N6-acetyl-N6-hydroxy-L-lysine	MEbrown
2-Methoxyacetaminophen glucuronide	MEbrown
virginiamycin m1	MEred
6'''-Deamino-6'''-oxoparomomycin II	MEbrown
alpha,alpha'-Trehalose 6-phosphate	MEbrown
(R)-2-Hydroxy-7,8-dimethoxy-2H-1,4-benzoxazin-3(4H)-one 2-glucoside	MEbrown
1-(2-Hydroxyphenylamino)-1-deoxy-beta-D-gentiobioside 1,2-carbamate	MEbrown
5'-Butyrylphosphoinosine	MEred
3',4',5-Trihydroxy-3-methoxy-6,7-methylenedioxyflavone 4'-glucuronide	MEbrown
2-(alpha-Hydroxyethyl)thiamine diphosphate	MEpink
Succinic acid	MEred
4-Phospho-D-erythronate	MEmagenta
N-(1-Deoxy-1-fructosyl)isoleucine	MEbrown
2,4-Dinitrophenylhydrazone	MEbrown
alpha-D-Glucose 1,6-bisphosphate	MEpink
Tyr-Gly-Gly-Phe-Gly-NH2	MEbrown
2-C-Methyl-D-erythritol 2,4-cyclodiphosphate	MEmagenta
(1R)-N-Acetyl-L-cysteinyl-(2R)-hydroxy-1,2-dihydronaphthalene	MEbrown
N-Acetyl-L-glutamic acid	MEbrown
BGC 945	MEbrown
NAD+	MEred
1-Phospho-alpha-D-galacturonate	MEmagenta
dIDP	MEturquoise
Succinic anhydride	MEturquoise
3-Sulfinylpyruvic acid	MEblue
(2S)-2-Amino-3-[(2S,3R)-2-amino-3-hydroxybutanoyl]oxypropanoic acid	MEbrown
Deamino-alpha-keto-demethylphosphinothricin	MEmagenta
Thiamin monophosphate	MEblack
L-Pipecolate	MEbrown
Histidylglycine	MEred
N-Acetyl-2-hydroxybenzamide	MEbrown
dTDP-4-amino-2,3,4,6-tetradeoxy-D-glucose	MEbrown
Acetyl-DL-Leucine	MEbrown
3-Nitrobenzaldehyde	MEbrown
1-[Ethyl-(6-hydrazinylpyridazin-3-yl)amino]propan-2-ol	MEbrown
1-Hydroxy-10-methylacridone	MEbrown
Maltotriose	MEbrown
GDP-valienol	MEblack
3,4-Dihydroxybenzylamine	MEbrown
Deacetoxycephalosporin C	MEbrown
3-Dehydroquinic acid	MEbrown
Pyroglutamic acid	MEbrown
indolepropionylglycine	MEblue
(6S)-Tetrahydro-L-biopterin	MEbrown
C20916	MEbrown
D-Glucosamine	MEgreen
2,6-Dihydroxy-N-methylmyosmine	MEbrown
Puromycin	MEbrown
3-Methyluridine	MEblue
Glutaric acid	MEbrown
Alanylthreonine	MEbrown
Mevalonic acid	MEturquoise
Citpressine I	MEbrown
Acarbose	MEbrown
5-Thymidylic acid	MEred
5-O-beta-D-Xylopyranosyl-L-arabinose	MEbrown
5-Hydroxy-N-formylkynurenine	MEblue
5,6-Indolequinone-2-carboxylic acid	MEblue
Capromorelin	MEblue
4-Amino-3-hydroxybutanoylcarnitine	MEblue
Pibenzimol	MEblue
2-Acetoxyamino-1-methyl-6-phenylimidazo[4,5-b]pyridine	MEblue
(2R,4S)-Pyrrolidine-2,4-dicarboxylic acid	MEblue
Formylisoglutamine	MEblue
D-Fructose 6-phosphate	MEblue
Osmundalactone	MEyellow
Trh-gly	MEbrown
L-Propargylglycine	MEblue
trans-Cinnamic acid	MEbrown
DL-Phenylalanine	MEbrown
3-Dehydroshikimate	MEyellow
1,2-Dihydroxy-5-(methylthio)pent-1-en-3-one	MEblue
Tetracenomycin F2	MEblue
Cytidine 5'-{[hydroxy(2-hydroxypropyl)phosphonoyl]phosphate}	MEblue
Daunorubicin	MEblue
Glycylprolylhydroxyproline	MEblue
Iminoglycine	MEbrown
3-(2-Methylperoxyethyl)-1H-indole	MEbrown
Niazirin	MEblue
N-(1-Deoxy-1-fructosyl)phenylalanine	MEbrown
Formylmethanofuran	MEbrown
Furapyrimidone	MEblue
Dmg-mino	MEblue
Valylproline	MEblue
Orientaloside	MEblue
Sarmentosin	MEblue
Propanal	MEbrown
Cyanidin 7-arabinoside	MEblue
Monoethyl malonic acid	MEblue
(1R,10aS)-1,4,10,10a-Tetrahydrophenazine-1-carboxylate	MEblue
Hydroxyprolyl-Tyrosine	MEblue
2-Hydroxycyclohexane-1-carboxyl-CoA	MEblue
Tetracenomycin A2	MEblue
N-ACETYLPROLINE	MEblue
4(1H)-Pyridinone, 2-ethyl-3-hydroxy-1-(2-hydroxyethyl)-	MEblue
Tenofovir disoproxil	MEblue
N-Glycoloyl-neuraminate	MEbrown
Nikkomycin	MEblue
DL-3,4-Dihydroxymandelic acid	MEblue
Castanospermine	MEblue
Coenzyme M 7-mercaptoheptanoylthreonine-phosphate heterodisulfide	MEbrown
L-Noradrenaline	MEyellow
3,5,6-Trihydroxy-5-(hydroxymethyl)-2-methoxy-2-cyclohexen-1-one	MEblue
Xanthurenic acid	MEblue
Pisumionoside	MEbrown
Monomethyl glutaric acid	MEblue
20-Hydroxyleukotriene E4	MEblue
4-[(2,4-Dihydroxy-3,3-dimethylbutanoyl)amino]butanoic acid	MEblue
Aspirin	MEblue
5'-Phosphoribosyl-N-formylglycinamide	MEred
Glutamylleucylarginine	MEred
(S)-Hydroxyhexanoyl-CoA	MEturquoise
N-(2-Hydroxyethyl)-morpholine N-oxide	MEbrown
Dihydroergotamine	MEbrown
beta-Alanine	MEbrown
Prostaglandin F-main urinary metabolite	MEbrown
Dapdiamide A	MEbrown
(5S,6S)-6-Amino-5-hydroxycyclohexa-1,3-diene-1-carboxylate	MEblue
2,3-Dimethyl-5-propylpyrazine	MEgrey
Pro-leu	MEbrown
Glutaminyllysine	MEbrown
(R)-(6-Methoxy-4-quinolyl)-(5-vinylquinuclidin-2-yl)methanol	MEblue
Toluene-cis-dihydrodiol	MEblue
7-Oxoheptanoic acid	MEblue
2-Aminoheptanedioic acid	MEbrown
Piracetam	MEblue
L-2-Amino-3-methylenehexanoic acid	MEred
Hydroxy-alpha-sanshool	MEbrown
Salutaridinol	MEbrown
2,5-Diaminopyrimidine nucleoside triphosphate	MEpink
8-Demethyl-8-(methylamino)riboflavin	MEblue
gamma-L-Glutamyl-S-(hercyn-2-yl)-L-cysteine S-oxide	MEblue
N-Nitrosopyrrolidine	MEred
4-Hydroxy-2,2'-bipyrrole-5-methanol	MEyellow
8,10-Heptacosanedione	MEblue
Farnesiferol A	MEblue
Risperidone	MEpink
L-Ornithine	MEbrown
5a-Cholestane-3a,7a,12a,25-tetrol	MEblue
13'-Hydroxy-alpha-tocopherol	MEblue
6-Methylprednisone	MEbrown
Squalene	MEblue
alpha-Ionol O-[arabinosyl-(1->6)-glucoside]	MEblue
9-Hydroxy-4-(3,7-dimethyl-2,6-octadienyloxy)-psoralen	MEbrown
Demethylphylloquinol	MEblue
(3beta,5alpha,6beta,22E,24R)-23-Methylergosta-7,22-diene-3,5,6-triol	MEblue
Entospletinib	MEpink
trans-2-Hexacosenoic acid	MEblue
3-Hexaprenyl-4-hydroxybenzoate	MEblue
Cyclooctyl acetate	MEblue
Digoxigenin	MEblue
Ezlopitant	MEblue
ANTIMYCIN A (A1 shown)	MEblue
PA(2:0/PGE1)	MEblue
Isoflupredone acetate	MEpink
CDP-DG(20:3(5Z,8Z,11Z)/LTE4)	MEpink
Stearaldehyde	MEmagenta
Fumitremorgin C	MEblue
2-Methoxy-estradiol-17beta 3-glucuronide	MEgreen
Crocin 3	MEpink
UDP-L-Ara4O	MEbrown
Aldosterone	MEbrown
dTDP-alpha-D-fucofuranose	MEpink
2,3-Bis-(O-phytanyl)-sn-glycerol 1-phosphate	MEyellow
Cerivastatin lactone	MEpink
(1S,2S,13R,21S)-22-(Cyclopropylmethyl)-14-oxa-11,22-diazaheptacyclo[13.9.1.01,13.02,21.04,12.05,10.019,25]pentacosa-4(12),5,7,9,15,17,19(25)-heptaene-2,16-diol	MEred
UDP-glucose	MEbrown
cis-4-Decenol	MEpink
(6S,3'S,5'R,6'R)-6,3',5'-Trihydroxy-4,5,6',7'-tetradehydro-7,8,5',6'-tetrahydro-beta,beta-carotene-3,8-dione	MEblue
MG(24:1(15Z)/0:0/0:0)	MEblue
6,8-Octacosanedione	MEblue
5,7-Tetracosanedione	MEblue
Withaferin A	MEblue
6-deoxoteasterone	MEblue
UDP-2-acetamido-2-deoxy-alpha-D-galacturonamide	MEbrown
Pyrophaeophorbide a	MEblue
Farnesiferol B	MEpink
11-alpha-O-beta-D-Glucopyranosyl-16alpha-O-methylneoquassin	MEbrown
Glutaminylhydroxyproline	MEblue
PA(2:0/TXB2)	MEblue
Tecastemizole	MEgrey
6-beta-hydroxydexamethasone	MEblue
7,9-Pentacosanedione	MEblue
1-Palmitoyl Lysophosphatidic Acid	MEblue
Heliannuol C	MEblue
N-Linoleoyl Glycine	MEturquoise
2,2'-Diketospirilloxanthin	MEblue
4,6-Heneicosanedione	MEblue
9-Hydroxyrisperidone	MEgreen
P1,P4-Bis(5'-uridyl) tetraphosphate	MEpink
PA(18:3(10,12,15)-OH(9)/14:1(9Z))	MEblue
5-Hydroxy-7-docosanone	MEblue
Embelin	MEblue
Hydroxyspheroidene	MEblue
(8R,9R,10S,13S,17R)-11,17-Dihydroxy-17-(2-hydroxyacetyl)-1,10,13-trimethyl-7,8,9,11,12,14,15,16-octahydro-6H-cyclopenta[a]phenanthren-3-one	MEblue
9-Fluoroprednisolone	MEbrown
24,25-Dihydrolanosterol	MEblue
Avermectin A1b aglycone	MEblue
20-Hydroxy-leukotriene B4	MEblue
DG(10:0/0:0/16:0)	MEblue
Astaxanthin	MEbrown
N-Lauroyl Tryptophan	MEblue
Antheraxanthin	MEblue
N-Formyl-met-leu-phe-lys	MEbrown
6-Hydroxy-8-heneicosanone	MEyellow
Nonoxynol-9	MEblue
11-Dehydrocorticosterone	MEblue
Lividamine	MEblue
PL	MEblue
2-Methyl-6-phytylquinol	MEblue
Ginsenoside Rh2	MEblue
Tricosanal	MEblue
20-HETE-d6	MEblue
TG(8:0/8:0/a-13:0)[rac]	MEyellow
Octenoyl-L-carnitine	MEblue
trans-16-Octadecenoic acid	MEblue
MG(24:0/0:0/0:0)	MEblue
(R)-2-Methylmalate	MEblue
Linoleic Acid-d4	MEblue
2-Dodecylbenzenesulfonic acid	MEblue
Prodigiosin	MEblue
1-Methyl-4-phenylpyridinium	MEmagenta
13'-Carboxy-gamma-tocopherol	MEblue
Valsartan	MEblue
Zankiren	MEbrown
DG(22:0/0:0/18:4n3)	MEblue
Glycerol 1,3-ditetradecanoate 2-(9Z-octadecenoate)	MEyellow
Ergosterol	MEblue
p-Hydroxyphenylethylbiguanide	MEblue
2-[2-[2-[2-[2-[2-[(Z)-2-[2-[2-(2-Octadecoxyethoxy)ethoxy]ethoxy]ethenoxy]ethoxy]ethoxy]ethoxy]ethoxy]ethoxy]ethanol	MEblue
Basilimoside	MEblue
PIP(22:6(5Z,7Z,10Z,13Z,16Z,19Z)-OH(4)/20:1(11Z))	MEyellow
Icos-2-enoic acid	MEblue
Isopentyl beta-D-glucoside	MEblue
dTDP-5-dimethyl-L-lyxose	MEblue
3beta-Cycloart-5-ene-3,25-diol	MEblue
Lividomycin A	MEbrown
Exaltolide	MEblue
2-Hydroxy-22-methyltetracosanoic acid	MEblue
Schleicherastatin 5	MEgrey
MG(0:0/24:1(15Z)/0:0)	MEblue
Azd-4547	MEblue
Icosanoic acid	MEblue
21-hydroxy-heneicosanoic acid	MEgrey
DG(22:6(5Z,8E,10Z,13Z,15E,19Z)-2OH(7S, 17S)/8:0/0:0)	MEblue
(Z)-7-[(1R,3S,4S,5R)-3-[(E,3R)-3-Hydroxyoct-1-enyl]-6-thiabicyclo[3.1.1]heptan-4-yl]hept-5-enoic acid	MEblue
21-Hydroxypregnenolone	MEblue
Cer(d20:1/LTE4)	MEturquoise
Flavidulol D	MEgrey
Physapubescin	MEblue
PG(16:0/0:0)[U]	MEblue
2-Phenylaminoadenosine	MEbrown
Foliandrin	MEblue
LysoPC(18:4(6Z,9Z,12Z,15Z)/0:0)	MEbrown
(11S,14S,17R,20S,23R)-20-Benzyl-17-[3-(diaminomethylideneamino)propyl]-14-(1H-indol-3-ylmethyl)-2,5,13,16,19,22-hexaoxo-1,6,12,15,18,21-hexazabicyclo[21.3.0]hexacosane-11-carboxamide	MEmagenta
Phosphonoacetate	MEblue
Gamma-Glu-Leu	MEbrown
L-Proline, 1-acetyl-4-hydroxy-, cis-	MEbrown
Erinapyrone C	MEbrown
L-Pyridosine	MEbrown
CMP	MEred
Citrusin I	MEbrown
L-alpha-Amino-1H-pyrrole-1-hexanoic acid	MEbrown
3-Cyano-L-alanine	MEturquoise
L-Hypoglycin A	MEbrown
Gentisic acid	MEred
Deferiprone	MEbrown
4-Pyridoxic acid	MEbrown
Spirodilactone	MEturquoise
cis-3-(3-Carboxyethenyl)-3,5-cyclohexadiene-1,2-diol	MEblue
Zotiraciclib	MEbrown
2-Propylmalate	MEbrown
N-Carbamoyl-L-aspartate	MEblue
Nepetariaside	MEbrown
Ecgonine methyl ester	MEbrown
8-CYCLOPENTYLTHEOPHYLLINE	MEblue
Pneumocandin B0	MEbrown
2-Methylbutyrate	MEbrown
Adipic acid	MEblue
N-Acetyl-DL-tryptophan	MEyellow
N-lactoyl-Tryptophan	MEbrown
1a,11b-Dihydro-4,9-dimethylbenz[a]anthra[3,4-b]oxirene	MEbrown
1-(1,2,3,4,5-Pentahydroxypent-1-yl)-1,2,3,4-tetrahydro-beta-carboline-3-carboxylate	MEbrown
PI(22:2(13Z,16Z)/20:4(8Z,11Z,14Z,17Z)-2OH(5S,6R))	MEred
11H-14,15-EETA	MEturquoise
Efegatran	MEbrown
Biliverdin-IX-beta	MEbrown
L-Isoleucine	MEblue
5-Methoxydimethyltryptamine	MEbrown
Saccharin	MEred
Isochorismate	MEblue
PG(16:0/PGF1alpha)	MEbrown
Valienone	MEblue
Diacetyl	MEblue
Methyl 2,3-dihydro-3,5-dihydroxy-2-oxo-3-indoleacetic acid	MEbrown
Fludrocortisone acetate	MEyellow
2,4(1H,3H)-Pyridinedione	MEblue
2-Hydroxycaproic acid	MEblue
4-Nitrocatechol	MEgrey
5-(2'-Formylethyl)-4,6-dihydroxypicolinate	MEbrown
Fructosamine	MEblue
Maytansine	MEbrown
1-Benzazepine	MEbrown
N6,N6,N6-Trimethyl-L-lysine	MEgrey
Leucyl-Glutamate	MEblue
(1R,2R)-3-[(1,2-Dihydro-2-hydroxy-1-naphthalenyl)thio]-2-oxopropanoic acid	MEred
Validoxylamine A	MEyellow
Succinic acid semialdehyde	MEblue
Cinchophen	MEbrown
dTDP-L-epivancosamine	MEred
1-(3-Carboxypropylcarbamoyl)-5-fluorouracil	MEblue
4-Mercapto-2-butanone	MEyellow
4-Coumarate	MEbrown
Pyridoxine	MEblue
Isoproterenol	MEyellow
5-Fluoro-adb, (+/-)-	MEbrown
Bis(1L-myo-inositol)-3,1'-phosphate 1-phosphate	MEbrown
(S)-2-Phenyloxirane	MEbrown
N-Acetyl-D-tryptophan	MEblue
CMP-2-aminoethylphosphonate	MEblue
7,8-Dihydroneopterin 3'-triphosphate	MEblue
Calicheamicin PsAg	MEturquoise
D-1-Aminopropan-2-ol O-phosphate	MEbrown
Coumarin	MEbrown
2-Chloro-L-phenylalanine	MEbrown
Emtricitabine	MEturquoise
ADP-D-glycero-beta-D-manno-heptose	MEturquoise
UDP-2,3-diacetamido-2,3-dideoxy-alpha-D-glucuronate	MEblue
4-Acetamido-4'-isothiocyanostilbene-2,2'-disulfonic acid	MEbrown
CDP-ethanolamine	MEblue
Phosphoaminophosphonic acid-guanylate ester	MEgrey
Cysteinyl-Isoleucine	MEturquoise
5-Methylcytidine	MEblue
N1-(5-Phospho-alpha-D-ribosyl)-5,6-dimethylbenzimidazole	MEblue
2'-Deoxy-5-hydroxymethylcytidine-5'-triphosphate	MEbrown
Flavin adenine dinucleotide (FAD)	MEbrown
UDP-N-acetylmuramoyl-L-alanyl-gamma-D-glutamyl-L-lysine	MEbrown
4-Imidazolone-5-propanoate	MEblue
N-Formyl-4-amino-5-aminomethyl-2-methylpyrimidine	MEbrown
Dethiobiotin	MEbrown
malonyl-CoA methyl ester	MEred
7-Methyl-3-oxo-6-octenoyl-CoA	MEblue
Shikimate	MEblue
N-Acetyldemethylphosphinothricin	MEturquoise
5-Hydroxylysinonorleucine	MEyellow
UDP-2,3-bis(3-hydroxytetradecanoyl)glucosamine	MEbrown
1,2-Dihydroxy-3,4-epoxy-1,2,3,4-tetrahydronaphthalene	MEblue
Valylisoleucine	MEbrown
6-Keto-PGF1a	MEbrown
PE(DiMe(9,5)/5-iso PGF2VI)	MEbrown
4-Hydroxyphenylglyoxylate	MEblue
Stizolobinate	MEblack
Cortol	MEbrown
伪-Cyano-4-hydroxycinnamic acid	MEturquoise
5-(2-Hydroxyethyl)-4-methylthiazole	MEred
Paramethadione	MEbrown
L-Methionine S-oxide	MEblue
Isoleucyl-Tyrosine	MEbrown
6-Mercaptopurine	MEturquoise
Methylnoradrenaline	MEyellow
3-[(1R,2S,5R,6S)-5-Hydroxy-7-oxabicyclo[4.1.0]heptan-2-yl]-2-oxopropanoate	MEblue
5-FU	MEblue
5-ethyl-5-methyl-2,4-oxazolidinedione	MEbrown
5-Hydroxyindoleacetic acid	MEblue
Carcinine	MEbrown
Diosmin	MEbrown
Decarbamoylnovobiocin	MEbrown
CDP-DG(i-22:0/18:1(12Z)-2OH(9,10))	MEbrown
L-Tyrosine ethyl ester	MEyellow
Tyrosylhydroxyproline	MEblue
1,1'-Ethylidenebistryptophan	MEbrown
2,6-Dimethylaniline	MEbrown
3-Methylglutaric acid	MEblack
2,8-Quinolinediol	MEblue
Benzoxazine-6-carboxylic acid	MEred
N-Acetyldemethylphosphinothricin tripeptide	MEblue
p-Acetaminobenzaldehyde	MEblue
Styrene-cis-2,3-dihydrodiol	MEblue
5-Hydroxyindole	MEblue
4-Deoxypyridoxine	MEbrown
Glabrin A	MEbrown
N-(N-(3-Carboxyoxirane-2-carbonyl)leucyl)isoamylamine	MEbrown
(3S,5R,6S,7E,9x)-7-Megastigmene-3,6,9-triol 9-glucoside	MEbrown
Methyl oxindole-3-acetate	MEblue
PIP(22:5(4Z,7Z,10Z,13Z,16Z)/20:5(7Z,9Z,11E,13E,17Z)-3OH(5,6,15))	MEbrown
1-Pyrroline-5-carboxylic acid	MEblue
4-Fluoromuconolactone	MEred
6-Hydroxy-5-methoxy-1h-indole-2-carboxylic acid	MEblue
3-Dehydroquinate	MEyellow
Methyl 5-hydroxyoxindole-3-acetate	MEbrown
2'-Fluoro-2',3'-dideoxyinosine	MEyellow
Licoagrodin	MEblue
PS(22:6(4Z,7Z,10Z,13Z,16Z,19Z)/LTE4)	MEbrown
(1R,6S)-6-Amino-5-oxocyclohex-2-ene-1-carboxylate	MEturquoise
Auxin	MEblue
2-Aminophenoxazin-3-one	MEblue
Neopterin	MEblue
Caffeate	MEblue
N2-(2-Carboxymethyl-2-hydroxysuccinoyl)arginine	MEbrown
Guanidinoacetate	MEbrown
D-glycero-beta-D-manno-Heptose 1-phosphate	MEgrey
CDP-DG(PGJ2/a-15:0)	MEbrown
CDP-DG(16:0/PGF2alpha)	MEbrown
cis-3-(Carboxy-ethyl)-3,5-cyclo-hexadiene-1,2-diol	MEblue
3-(1-Hydroxymethyl-1-propenyl)pentanedioic acid	MEblue
4-Hydroxy-2-quinolinecarboxylic acid	MEblue
PIP(18:1(12Z)-2OH(9,10)/20:4(5Z,8Z,11Z,14Z))	MEyellow
PIP(22:5(4Z,7Z,10Z,13Z,16Z)/PGE2)	MEbrown
Norepinephrine (noradrenaline)	MEblue
Sylvopinol	MEgrey
(S)-6-Hydroxynicotine	MEblue
D-Glucarate	MEturquoise
o-Cresol	MEyellow
5-Hydroxyferulate	MEred
L-Histidine	MEbrown
epsilon-Caprolactam	MEbrown
Policapram	MEbrown
2-Guanidinobutanoic acid	MEblue
5-Hydroxy-4',7,8-trimethoxyflavone	MEblue
Cannabigerolate	MEbrown
Glycine	MEbrown
2-Oxo-3-hydroxy-4-phosphobutanoate	MEbrown
Methylitaconate	MEred
DIMBOA-Glc	MEbrown
7-Nonene-3,5-diyn-1-ol	MEblue
2-(1-Pentenyl)furan	MEturquoise
5,7-DIHYDROXY-4-METHYLCOUMARIN	MEblue
Sinapate	MEbrown
(E,E)-2,4-Hexadienal	MEturquoise
7,8-Dihydrovomifoliol 9-[rhamnosyl-(1->6)-glucoside]	MEbrown
ANHYDROBRAZILIC ACID	MEblue
Iridotrial	MEblue
4-[4-(4-Fluorophenyl)-1-(3-phenylpropyl)-5-(4-pyridinyl)-1H-imidazol-2-yl]-3-butyn-1-ol	MEbrown
2,2'-Bifuran	MEred
6-(2-Hydroxyethoxy)-6-oxohexanoic acid	MEgreen
Glutathionylspermidine	MEblue
ESCULETIN	MEturquoise
N-Formimino-L-aspartate	MEred
4-Amino-2-methyl-5-(phosphooxymethyl)pyrimidine	MEbrown
1-Palmitoyl-2-hydroxy-sn-glycero-3-phosphoethanolamine	MEred
p-Acetaminobenzoic acid	MEturquoise
5-Amino-1-[(2R,3R,4S,5R)-3,4-dihydroxy-5-(hydroxymethyl)oxolan-2-yl]oxyimidazole-4-carboxamide	MEblue
3'-Demethylstaurosporine	MEbrown
(S)-Ureidoglycine	MEblue
eugenol	MEgrey
Pimelic acid	MEblue
9,13-Dihydroxy-4-megastigmen-3-one 9-glucoside	MEbrown
Verruculogen	MEred
PIP(22:2(13Z,16Z)/PGE1)	MEbrown
pyramid	MEblue
2-Hydroxy-6-ketononatrienedioate	MEgrey
5-(3',4',5'-Trihydroxyphenyl)-gamma-valerolactone	MEturquoise
N-Acetoxy-IQ	MEbrown
Hydroquinone	MEblue
(R)-4-Dehydropantoate	MEturquoise
5-Hydroxyvalproic acid	MEgrey
DIPROTIN B	MEred
Biotin	MEyellow
rac-5,6-Epoxy-retinoyl-beta-D-glucuronide	MEbrown
(3E)-3-[(1R,5R,6S)-5-Hydroxy-7-oxabicyclo[4.1.0]heptan-2-ylidene]-2-oxopropanoate	MEturquoise
(3R,4S,5R)-3,4,5,6-Tetrahydroxyhexanoyl fluoride	MEbrown
Glycyl-l-histidyl-l-lysine	MEred
Bilirubin beta-diglucuronide	MEblue
hydroxyethyl methacrylic acid	MEbrown
Coniferyl aldehyde	MEblue
2-(7'-Methylthio)heptylmalic acid	MEblue
(-)-Usnic acid	MEbrown
3,4-Dihydroxybenzoic acid	MEturquoise
3-Methoxytyramine	MEblue
1,2,3,4,5,6-Hexahydro-5-(1-hydroxyethylidene)-7H-cyclopenta[b]pyridin-7-one	MEyellow
ETHYLNOREPINEPHRINE	MEturquoise
Tyrosine methylester	MEturquoise
Bioadykinin Fragment 1-5	MEblue
Digoxin	MEbrown
Rifampin	MEbrown
Gravelliferone	MEbrown
5-Amino-1-(5-phospho-D-ribosyl)imidazole-4-carboxylic acid	MEred
Cowaxanthone	MEblue
Calystegine A6	MEbrown
Heliotridine	MEbrown
(3S,5S)-3,5-Diaminohexanoate	MEturquoise
PIP(18:0/PGF1alpha)	MEbrown
Atraton	MEblue
Pantetheine	MEbrown
2-Hydroxydecanedioic acid	MEblue
(E)-2-Butenyl-4-methyl-threonine	MEyellow
4-Hydroxy-5-phenyltetrahydro-1,3-oxazin-2-one	MEturquoise
4-ene-Valproic acid	MEturquoise
11-Dodecenoic acid	MEmagenta
1-(beta-D-Glucopyranosyloxy)-3-octanone	MEblue
1-(5'-Phosphoribosyl)-5-formamido-4-imidazolecarboxamide	MEblue
1,2-Cyclohexanedicarboxylic acid, 4-methyl-	MEblue
Myrigalone H	MEblue
Indole-3-carboxaldehyde	MEturquoise
Quinoline-4,8-diol	MEblue
7-Hydroxy-6-methyl-2H-1-benzopyran-2-one	MEblue
3-Acetyl-2,5-dimethylfuran	MEgrey
1,4-Dihydroxy-2-naphthoic acid	MEblue
7-Hydroxy-2-methylisoflavone	MEblue
Tetrahydro-2-furanmethanol	MEturquoise
5,7-Dihydroxy-4'-methoxy-8-methylflavanone	MEblue
Isocolumbin	MEbrown
4-Acetyl-2-prenylphenol glucoside	MEyellow
4-Hydroxybenzaldehyde	MEbrown
Hoduloside X	MEbrown
Methionyl-Leucine	MEbrown
(1aalpha,2beta,3alpha,11calpha)-1a,2,3,11c-Tetrahydro-6,11-dimethylbenzo[6,7]phenanthro[3,4-b]oxirene-2,3-diol	MEblue
PGP(18:3(6Z,9Z,12Z)/22:6(4Z,7Z,10Z,13Z,16Z,19Z))	MEbrown
1-Nitro-7-glutathionyl-8-hydroxy-7,8-dihydronaphthalene	MEblue
Dehydroxymethylepoxyquinomicin	MEred
CDP-DG(a-15:0/18:1(12Z)-O(9S,10R))	MEyellow
4-Acetyl-2(3H)-benzoxazolone	MEturquoise
5-(3-Pyridyl)-2-hydroxytetrahydrofuran	MEblue
4-(2-Furanylmethylene)-3,4-dihydro-2H-pyrrole	MEblue
(R)-Pabulenol	MEblue
Pyridoxine phosphate	MEbrown
PI(16:2(9Z,12Z)/6 keto-PGF1alpha)	MEyellow
(1xi,3S)-1,2,3,4-Tetrahydro-1-methyl-beta-carboline-1,3-dicarboxylic acid	MEblue
Dimethylbenzimidazole	MEblue
N-Acetylleucine	MEred
Arginine ornithine	MEgrey
(1alpha,2alpha,4betaH,6alpha,8R)-p-Menthane-2,6,8,9-tetrol	MEblue
PIP(PGE1/16:2(9Z,12Z))	MEblue
PA(15:0/5-iso PGF2VI)	MEyellow
2-OH-benzyl	MEred
benzyl-6-hydroxy-2-cyclohexene-on-oyl	MEblue
Prenol	MEbrown
Fluvastatin	MEblue
1,4-Dihydroxynonane	MEblue
(S)-9-Hydroxy-10-undecenoic acid	MEgrey
(1R,5aS,6R)-4a-Hydroxy-1,4,4a,5,5a,6,9,10a-octahydrophenazine-1,6-dicarboxylate	MEblue
m-Coumaric acid	MEyellow
Deoxyguanine	MEbrown
Decadienedioic acid	MEturquoise
11beta-hydroxyandrost-4-ene-3,17-dione	MEbrown
Pglu-pro-pro-gly-gly-ser-lys-val-ile-leu-phe	MEbrown
4-formyl Indole	MEblue
epsilon-Captrolactone	MEblue
p-Tolyl Sulfate	MEred
Vanilpyruvic acid	MEgrey
6-Deoxy-5-ketofructose 1-phosphate	MEbrown
2,2,7,7-Tetramethyl-1,6-dioxaspiro[4.4]non-3-ene	MEblue
Coumafuryl	MEblue
17alpha,21-Dihydroxypregnenolone	MEblue
Aflatoxin Q1	MEgrey
Polymyxin	MEbrown
2-Propenoic acid, 2-(((2-methoxyphenyl)acetyl)amino)-	MEblue
Nolatrexed	MEturquoise
3-Sulfino-L-alanine	MEgrey
CDP-DG(20:2(11Z,14Z)/22:6(4Z,7Z,10Z,13E,15E,19Z)-OH(17))	MEbrown
Indole	MEblue
Ciliatine	MEbrown
4-[3,4,5-Trihydroxy-6-(hydroxymethyl)oxan-2-yl]oxybenzaldehyde	MEbrown
Demethylmacrocin	MEbrown
N-[(3s)-2-Oxotetrahydrofuran-3-Yl]butanamide	MEred
3-(1H-Pyrrol-2-yl)propanoic Acid	MEblue
2-Hydroxycinnamic acid	MEblue
伪-CYANO-3-HYDROXYCINNAMIC ACID	MEgrey
(R)-3-((R)-3-Hydroxybutanoyloxy)butanoate	MEyellow
(S)-DNPA	MEblue
Estrone glucuronide	MEred
3''-Deamino-3''-hydroxykanamycin B	MEgrey
10-Hydroxy-2-oxabicyclo[6.2.2]dodeca-1(10),8,11-trien-3-one	MEblue
PIP(22:2(13Z,16Z)/PGF2alpha)	MEbrown
Nystatin	MEbrown
(2R,3R)-3-Methylornithinyl-N6-lysine	MEbrown
Azimexon	MEblue
Retinoate	MEturquoise
CDP-DG(16:0/22:5(4Z,7Z,10Z,13Z,16Z))	MEbrown
2-Propionylpyrrole	MEbrown
Pyridoxal	MEbrown
Anthemol	MEblue
7-Deoxyloganetin	MEblue
Radicinin	MEblue
Hydrogenobyrinate a,c diamide	MEbrown
19-Hydroxyandrost-4-ene-3,17-dione	MEbrown
methyl 2-benzamidoacetate	MEred
(卤)-Camphoric acid	MEred
DG(PGE1/8:0/0:0)	MEbrown
Ichangin 4-glucoside	MEblue
8-Hydroxy-5,6-octadienoic acid	MEturquoise
2-Ethylglutaric acid	MEbrown
Suberic acid	MEturquoise
7-Carboxy-7-carbaguanine	MEturquoise
Isopropyl beta-D-glucoside	MEyellow
D-erythro-1-(Imidazol-4-yl)glycerol 3-phosphate	MEturquoise
3'-Deoxyinosine	MEblue
trans-4-Aminocyclohexanecarboxylic acid	MEbrown
1-(3-Pyridinyl)-1,4-butanediol	MEbrown
Quinate	MEbrown
Aflatoxin B1	MEblue
(S)-3-Acetyloctanal	MEblue
Pipemidic acid	MEblue
L-xylo-Hexulonolactone	MEturquoise
Indole-3-propionic acid	MEblue
Dehypoxanthine futalosine	MEblue
Nadolol	MEturquoise
N(4)-Oleylcytosine arabinoside	MEbrown
17alpha-Hydroxypregnenolone	MEgrey
2,4-Difurfurylfuran	MEblue
4-Fluoroestradiol	MEbrown
2'-Deamino-2'-hydroxyparomamine	MEblue
PIP(18:2(9Z,12Z)/PGF1alpha)	MEbrown
N-(3-Hydroxypropyl)valine	MEturquoise
5-Methoxysalicylic acid	MEgrey
Methyl epijasmonate	MEblue
PGP(20:3(5Z,8Z,11Z)-O(14R,15S)/i-14:0)	MEbrown
EUGENITOL	MEbrown
PIP(18:0/20:3(5Z,8Z,11Z))	MEbrown
4-Hydroxystyrene	MEbrown
(S)-1-Phenylethanol	MEblue
6-Hydroxynicotinate	MEblue
Dihydro-3-coumaric acid	MEyellow
Creatinine	MEred
2-(1-Phenylpentoxycarbonyl)benzoic acid	MEblue
Tetradeca-4,6-diene-8,10,12-triyne-1-ol	MEblue
Nanaomycin	MEblue
2'-Deamino-2'-hydroxy-6'-dehydroparomamine	MEblue
5-(N-Methyl-4,5-dihydro-1H-pyrrol-2-yl)pyridin-2-ol	MEturquoise
Caffeic Acid	MEblue
Sinapyl alcohol	MEturquoise
Leukoaminochrome	MEblue
(3R,7R)-1,3,7-Octanetriol	MEblue
p-Coumaroylputrescine	MEbrown
gamma-Glutamyltyramine	MEblue
2'-N-Acetylparomamine	MEbrown
4-coumaroylshikimate	MEblue
Dopamine	MEbrown
4-Pyridoxolactone	MEred
4-(7-Hydroxy-6,7-dihydro-5H-cyclopenta[d]pyrimidin-4-ylamino)benzonitrile	MEblue
3-(7'-Methylthio)heptylmalic acid	MEblue
Histidine glutamate	MEturquoise
delta-(L-2-Aminoadipyl)-L-cysteinyl-D-valine	MEblue
exo-Dehydrochalepin	MEblue
cis-2,3-Dihydro-2,3-dihydroxybiphenyl	MEblue
(S)-Naproxen	MEturquoise
(2E,11Z)-Wyerone acid	MEbrown
2-Hydroxy-2H-benzo[h]chromene-2-carboxylate	MEblue
Deoxyguanosine	MEbrown
4-Methoxy-2,2'-bipyrrole-5-carbaldehyde	MEblue
Pinocembrin	MEblue
(-)-trans-3,4-Dihydro-4,8-dihydroxy-3-methyl-1H-2-benzopyran-1-one	MEturquoise
(-)-(Z)-Tetrahydro-6-(2-pentenyl)-2H-pyran-2-one	MEturquoise
FAPy-adenine	MEblue
MeOSuc-Ala-Ala-Pro-Val-PNA	MEblue
3-Hydroxysebacic acid	MEturquoise
Talaromycin A	MEblue
3,4-Dihydro-7-methoxy-2-methylene-3-oxo-2H-1,4-benzoxazine-5-carboxylic acid	MEblue
10-Hydroxycarbazepine	MEblue
11-Meo-fes	MEturquoise
9-O-Acetylneuraminic acid	MEblue
Pyropheophorbide a	MEyellow
Homoarecoline	MEbrown
1-Nitrosopiperazine	MEturquoise
3'-Hydroxy-N-methyl-(S)-coclaurine	MEblue
Mannopine	MEblue
Butanoic acid	MEturquoise
HAEMATOMMIC ACID	MEblue
1-Methylinosine	MEblue
Indoleacrylic acid	MEblue
Indolelactic acid	MEyellow
L-1-Pyrroline-3-hydroxy-5-carboxylate	MEblue
(E)-3-(Tetrahydro-5,5-dimethyl-2-furanyl)-2-buten-1-ol	MEturquoise
L-Metanephrine	MEblue
Cyclic dehypoxanthine futalosine	MEblue
Homogentisic acid	MEblue
4-[(2-Methyl-3-furanyl)thio]-5-nonanone	MEblue
3-Methyldioxyindole	MEblue
Dehydrocyanaropicrin	MEblue
Nabumetone	MEblue
5C-aglycone	MEblue
5,8-Dihydroxy-3-(4-hydroxybenzyl)-7-methoxy-4-chromanone	MEblue
Menadione	MEblue
(1S,3R,4R)-p-Menthane-1,3-diol	MEred
N(omega)-Hydroxyarginine	MEbrown
Dracorhodin	MEblue
Mollugin	MEblue
2-[(4-Oxo-3-phenyl-4H-chromen-7-YL)oxy]propanoic acid	MEblue
trans-3-Coumaric acid	MEblue
Glycylprolylarginine	MEblue
2-[1-[(2S)-2-[[4-[(E)-N'-Hydroxycarbamimidoyl]benzoyl]amino]propanoyl]piperidin-4-yl]oxyacetic acid	MEblue
Menadiol disuccinate	MEblue
3alpha-Hydroxyoreadone	MEblue
3-(4-Hydroxyphenyl)-3,5,6,8-tetrahydro-2H-chromene-4,7-dione	MEbrown
6'-Hydroxyenterolactone	MEblue
2-Octenoic acid	MEturquoise
cis-1,2-Dihydro-3-ethylcatechol	MEblue
Methylene dithiocyanate	MEbrown
m-CRESYL ACETATE	MEblue
Ala-Abu-OH	MEblue
Crispolide	MEblue
Abu-Asp-OH	MEblue
2-Deoxystreptamine	MEturquoise
Indoleacetaldehyde	MEblue
ISOPEONOL	MEblue
3-Amino-3-(4-hydroxyphenyl)propanoate	MEblue
(-)-Jasmonic acid	MEturquoise
Sulfur dioxide	MEbrown
Pentalenolactone	MEblue
2,7,4'-trihydroxyisoflavanone	MEblue
Citrusinol	MEblue
Dihydroxyphenylacetic acid	MEblue
Kanosamine 6-phosphate	MEblue
(E)-8-Hydroxy-2-octene-4,6-diynoic acid	MEblue
Dihydrourocanate	MEturquoise
3,3',4,5'-Tetrahydroxy-trans-stilbene	MEbrown
Orotidine	MEblue
Dihydrodaidzein 7-O-glucuronide	MEblue
CDP-DG(18:2(9Z,11Z)/i-12:0)	MEturquoise
17-Estradiol cyclooctyl acetate	MEblue
2,3-Dihydroxypropyl octanoate	MEred
5-Hydroxyferulic acid methyl ester	MEturquoise
8-(2-Hydroxyethyl)theophyline	MEblue
Pelargonidin	MEblue
5-Methyltetrahydrofolate	MEred
Triprolidine	MEturquoise
Bialaphos	MEblue
Combrestatin A4	MEblack
Hydroxygaleon	MEblue
Alogliptin	MEblue
S-(Indolylmethylthiohydroximoyl)-L-cysteine	MEbrown
Benzoic acid, 4-(4-((2R,5R)-5-((bis(phenylmethyl)amino)carbonyl)-2-heptyl-4-oxo-3-thiazolidinyl)butyl)-, rel-	MEblue
PSOROMIC ACID	MEbrown
4-Biphenylylacetic acid methyl ester	MEbrown
3,6-Dimethoxy-4-phenanthrenol	MEblue
7-Hydroxy-5-methoxyflavan	MEblue
Pentigetide	MEblue
2-Amino-2-deoxyisochorismate	MEblue
Canesceol	MEblue
3-((((-Oxoheptyl)amino)acetyl)amino)methyl-7-oxobicyclo(2.2.1)hept-2-yl-5-heptenoic acid	MEblue
DG(17:0/PGE2/0:0)	MEblack
DG(21:0/20:5(7Z,9Z,11E,13E,17Z)-3OH(5,6,15)/0:0)	MEblue
PA(19:0/20:4(6Z,8E,10E,14Z)-2OH(5S,12R))	MEgrey
PC(22:2(13Z,16Z)/22:6(5Z,7Z,10Z,13Z,16Z,19Z)-OH(4))	MEgrey
3-Hydroxykynurenamine	MEblue
Licochalcone A	MEturquoise
Ethyl cellulose	MEblue
3-[(5-Methyl-2-furanyl)methyl]-1H-pyrrole	MEturquoise
Clavulanic acid	MEblue
GDP-4-amino-4,6-dideoxy-alpha-D-mannose	MEturquoise
3-Nitro-3,3a-dihydrobenzo[b]phenalen-7-one	MEblue
Val-Ser-OH	MEblue
Glutaminyltyrosine	MEblue
(卤)-3',4'-Methylenedioxy-5,7-dimethylepicatechin	MEblue
3'-Amino-3'-deoxy-AMP	MEblue
Doxorubicin-semiquinone	MEblue
Isohydroxymatairesinol	MEblue
Metaraminol	MEblack
cis-2,8-Menthadien-2-ol	MEyellow
3-Methoxytyrosine	MEblue
Uridine	MEblue
Bilirubin diglucuronide	MEblue
Farnesoic acid	MEred
Salidroside	MEblue
UDP-N-acetylmuramoyl-L-alanine	MEblue
Xanthosine 5'-phosphate	MEblue
Tropolone	MEblue
Oxonal	MEbrown
Flavan-3-ol	MEblue
5-Hydroxy-2-(1-hydroxy-5-methyl-4-hexenyl)benzofuran	MEblue
Tetrahydrobiopterin	MEblue
Phenethyl Caffeiate	MEyellow
13-OxoODE	MEblue
4-(Methylnitrosamino)-1-(3-pyridyl-N-oxide)-1-butanol	MEblue
Tryptophyl-Proline	MEblue
Bis(glutathionyl)spermine disulfide	MEblue
5-Phenyl-1,3-oxazinane-2,4-dione	MEred
Arginyl-glycyl-aspartic acid	MEturquoise
Riboflavin	MEblue
2-Methyl-4-pentenal	MEturquoise
Strictosidine aglycone	MEturquoise
S-Adenosyl-L-homocysteine	MEblue
cis-4-Hydroxycyclohexylacetic acid	MEblue
Pyridoxamine	MEblue
L-Histidinol phosphate	MEblue
2-(3'-Methylthio)propylmalic acid	MEblue
2-Dehydro-3-deoxy-D-arabino-heptonate 7-phosphate	MEturquoise
4-Methylcoumarin	MEblue
Undecaprenyl phosphate alpha-L-Ara4FN	MEblue
4-methyl-hexanoic acid	MEturquoise
Aflatoxin B1 dialdehyde	MEblue
Aflatoxin ExB2	MEblue
3-Hydroxydodecanedioic acid	MEturquoise
PE(22:0/PGJ2)	MEblue
PC(20:1(11Z)/PGE2)	MEblue
TG(18:4(6Z,9Z,12Z,15Z)/22:6(4Z,7Z,10Z,13Z,16Z,19Z)/22:6(4Z,7Z,10Z,13Z,16Z,19Z))	MEblue
4-(4-Methylcyclohexyl)-4-oxobutanoic acid	MEblue
Abscisate	MEblue
GTP	MEblack
4-Guanidinobutanal	MEturquoise
5-Heptyltetrahydro-2-oxo-3-furancarboxylic acid	MEblue
Canrenone	MEblue
Ser Asp Thr Glu	MEblue
TyrMe-TyrMe-OH	MEblue
Cob(II)yrinate a,c diamide	MEblue
Adipate semialdehyde	MEblue
7alpha-hydroxy-3-oxochol-4-en-24-oic Acid	MEturquoise
S-(Hercyn-2-yl)-L-cysteine S-oxide	MEbrown
Phe Ala Asn Lys	MEblue
(10S)-Juvenile hormone III diol phosphate	MEblue
PIP(18:0/18:2(10E,12Z)+=O(9))	MEblue
Norsalsolinol	MEblue
Fluoren-9-ol	MEbrown
Wyerone epoxide	MEblue
1-(5-Phospho-D-ribosyl)-5-amino-4-imidazolecarboxylate	MEblue
N,N-Didesmethyltamoxifen	MEblue
4,1-Benzoxazepine	MEturquoise
5-[2H-Pyrrol-4-(3H)-ylidenemethyl]-2-furanmethanol	MEblue
4-(Methylnitrosamino)-1-(3-pyridyl)-1-butanol	MEblue
Thiotepa	MEblue
Dimethyltriazenoimidazole	MEblue
L-Serine-phosphoethanolamine	MEgreen
Glutaminylarginine	MEblue
dTMP	MEred
(6beta,7alpha,12beta,13beta)-7-Hydroxy-11,16-dioxo-8,14-apianadien-22,6-olide	MEblue
1-Pyrroline-4-hydroxy-2-carboxylate	MEblue
Edulitine	MEbrown
Dihydrowyerol	MEblue
Cndac	MEblue
LY255283	MEblue
Nicotinate D-ribonucleotide	MEturquoise
Cytosine	MEblue
Fastigilin B	MEblue
Salicylic acid	MEturquoise
3-(2-Furanylmethylene)pyrrolidine	MEblue
Grifola frandosa Lectin	MEblue
12-[Methyl-(4-nitro-2,1,3-benzoxadiazol-7-yl)amino]octadecanoic acid	MEturquoise
Dodecyl-beta-D-maltoside	MEbrown
Luteolinidin	MEred
2,6-Diamino-3,5-dihydro-7-(3-thienylmethyl)-4H-pyrrolo(3,2-d)pyrimidin-4-one	MEblue
Plastoquinol-1	MEbrown
3,4-Dihydro-2H-1-benzopyran-2-one	MEblue
Purpurin	MEturquoise
3,4,5-Trimethoxycinnamic acid	MEblue
AH 6809	MEblue
Ser-Asp-OH	MEblue
2,5-Dimethoxycinnamic acid	MEblue
Isotabtoxin	MEblue
PINOSYLVIN	MEblue
2,4-Dihydroxy-6-pentylbenzoate	MEblue
Liquiritigenin	MEblue
Dihydrosterigmatocystin	MEblue
Pseudaminic acid	MEblue
Gibberellin A1	MEblue
Butyric acid	MEblack
Thymidine	MEturquoise
Fumonisin B1	MEred
CDP-DG(a-17:0/20:3(6,8,11)-OH(5))	MEblue
4-Nitrophenol	MEbrown
Hercynine	MEturquoise
(2,5-Dihydroxypyrrol-1-yl) 4-[(2,5-dioxopyrrol-1-yl)methyl]cyclohexane-1-carboxylate	MEblue
Luteolin	MEyellow
CDP-DG(18:2(9Z,11Z)/LTE4)	MEblue
gamma-L-Glutamyl-butirosin B	MEblue
5	MEblue
Postin	MEbrown
CDP-DG(18:0/PGD1)	MEblue
6,7-Dimethyl-8-(D-ribityl)lumazine	MEbrown
Uzarigenin 3-[xylosyl-(1->2)-rhamnoside]	MEturquoise
p-Octopamine	MEblue
(Z)-[(4-hydroxyphenyl)acetaldehyde oxime]	MEblue
Deacetylmoxisylyte	MEturquoise
trans-3,4-Dihydro-3,4-dihydroxy-7,12-dimethylbenz[a]anthracene	MEbrown
4-tert-Butylphenyl salicylate	MEblue
HDMBOA-Glc	MEbrown
Muscomosin	MEblue
3',4'-Anhydrovinblastine	MEbrown
MG(10:0/0:0/0:0)	MEblue
N-OCTANOYL-L-HOMOSERINE LACTONE	MEturquoise
5-Tetradecenoic acid	MEred
2beta,9xi-Dihydroxy-8-oxo-1(10),4,11(13)-germacratrien-12,6alpha-olide	MEblue
Saxitoxin	MEblue
8-O-Methyloblongine	MEyellow
8,9-Dihydro-5-hydroxy-8-(1-hydroxy-1-methylethyl)-6-(2-methyl-1-oxopropyl)-4-phenyl-2H-furo[2,3-h]-1-benzopyran-2-one	MEblue
2-Amino-6-methyl-2,3,6,7-tetrahydro-1H-pteridin-4-one	MEblue
Abametapir	MEblue
2-Hydroxyamino-1-methyl-6-phenylimidazo[4,5-b]pyridine	MEgrey
Polyethylene, oxidized	MEblue
Arginyl-Glutamine	MEturquoise
Ergothioneine	MEblue
Deoxyadenosine	MEbrown
Hypochoeroside A	MEblue
gamma-Chaconine	MEblue
Avermectin A1a aglycone	MEblue
5-Aminoimidazole-4-carboxyamide	MEblue
(+/-)-11,12-Dihydroxy-5Z,8Z,14Z,17Z-eicosatetraenoic acid	MEbrown
Cyclocalopin A	MEblue
2-Oxo-7-methylthioheptanoic acid	MEgrey
Moxidectin	MEturquoise
3-Nonanon-1-yl acetate	MEturquoise
Threoninyl-Glutamate	MEblue
(+)-Setoclavine	MEblue
(R)-Heraclenol 2'-(3-methylbutanoate)	MEblue
delta-CEHC	MEblue
p-Benzosemiquinone	MEblack
9-Oxo-nonanoic acid	MEblue
(E)-1,11-Tridecadiene-3,5,7,9-tetrayne	MEblue
Jasmonic acid	MEturquoise
Oroselone	MEturquoise
Oxybenzone	MEred
Daidzein	MEturquoise
MM 42842	MEblue
Phenol	MEyellow
Glyceryl 5-hydroxydecanoate	MEturquoise
(E)-5-(3,4,5,6-Tetrahydro-3-pyridylidenemethyl)-2-furanmethanol	MEbrown
Isoliquiritigenin	MEturquoise
5-Deoxykievitone hydrate	MEbrown
2-Methoxyestrone 3-glucuronide	MEred
4'-Hydroxy-5,5'-diisopropyl-2,2'-dimethyl-3,4-biphenylquinone	MEblue
Cinnatriacetin A	MEblue
2'-beta-Dihydroxychalcone	MEred
Rhapontigenin	MEblue
6-Hydroxymelatonin	MEblue
(2R)-5-Hydroxy-7-methoxy-2-phenyl-3,4-dihydro-2H-1-benzopyran-4-one	MEblue
Nevirapine	MEblue
Phloretin	MEbrown
DIPLOSALSALATE	MEblue
cis-1,2-Dihydronaphthalene-1,2-diol	MEblue
Aloesol	MEblue
(Z)-3-Oxo-2-(2-pentenyl)-1-cyclopenteneacetic acid	MEblue
(-)-5'-Demethylyatein	MEblue
(-)-Epigallocatechin 3-p-coumaroate	MEblue
[3-(2-Aminopropyl)-6-methylidenecyclohexa-1,3-dien-1-yl]methanediol	MEbrown
[truncated: 2,783 more rows]
